# Supplementary material for: Bruceolline D: 3,3-dimethyl-1H,4H-cyclo­penta­[b]indol-2(3H)-one
Source: Acta Crystallogr Sect E Struct Rep Online. 2013 Jun 8;69(Pt 7):o1043. doi: 10.1107/S1600536813014955 (PMC3772476; doi:10.1107/S1600536813014955)
Supplement: Supplementary file 1 [file e-69-o1043-sup1.cif]

##############################################################################
#                                                                            #
# This CIF contains the data in a paper accepted for publication in          #
# Acta Crystallographica Section E. It conforms to the requirements of       #
# Notes for Authors for Acta Crystallographica Section E, and has been       #
# peer reviewed under the auspices of the IUCr Commission on Journals.       #
#                                                                            #
# Full details of the Crystallographic Information File format               #
# are given in the paper "The Crystallographic Information File (CIF):       #
# a New Standard Archive File for Crystallography" by S. R. Hall, F. H.      #
# Allen and I. D. Brown [Acta Cryst. (1991), A47, 655-685].                  #
#                                                                            #
# The current version of the core CIF dictionary is obtainable from          #
# ftp://ftp.iucr.org/pub/cif_core.dic.                                       #
#                                                                            #
# Software is freely available for graphical display of the structure(s)     #
# in this CIF. For information consult the CIF software page                 #
# http://www.iucr.org/resources/cif/software.                                #
#                                                                            #
# This file may be used for bona fide research purposes within the           #
# scientific community so long as proper attribution is given to the journal # 
# article from which it was obtained.                                        #
#                                                                            #
##############################################################################
data_global
_audit_creation_method
;
  Olex2 1.2
  (compiled Mar 21 2013 11:17:50, GUI svn.r4446)
;
_journal_date_recd_electronic     2013-05-29
_journal_date_accepted     2013-05-30
_journal_name_full     'Acta Crystallographica, Section E'
_journal_year     2013
_journal_volume     69
_journal_issue      7
_journal_page_first     o1043
_journal_page_last     o1043
_journal_paper_category     QO
_journal_paper_doi     10.1107/S1600536813014955
_journal_coeditor_code     SJ5328
_publ_contact_author_name     'Jasinski, Jerry P.'
_publ_contact_author_address
;
Department of Chemistry
Keene State College
229 Main Street
Keene, New Hampshire 03435, USA
;
_publ_contact_author_email     jjasinski@keene.edu
_publ_contact_author_fax     ?
_publ_contact_author_phone     '603 358-2563'
_publ_section_title
;
Bruceolline D:
3,3-dimethyl-1<i>H</i>,4<i>H</i>-cyclopenta[<i>b</i>]indol-2(3<i>H</i>)-one
;
loop_
    _publ_author_name
    _publ_author_address
    'Lopchuk, Justin M.'
;
Department of Chemistry
Dartmouth College
Hanover, NH 03755-3564, USA
;
    'Gribble, Gordon W.'
;
Department of Chemistry
Dartmouth College
Hanover, NH 03755-3564, USA
;
    'Jasinski, Jerry P.'
;
Department of Chemistry
Keene State College
229 Main Street
Keene, NH 03435-2001, USA
;
data_I
_chemical_name_systematic
;
3,3-dimethyl-1<i>H</i>,4<i>H</i>-cyclopenta[<i>b</i>]indol-2(3<i>H</i>)-one
;
_chemical_name_common     ?
_chemical_formula_moiety     'C13 H13 N O'
_chemical_formula_sum     'C13 H13 N O'
_chemical_formula_iupac     'C13 H13 N O'
_chemical_formula_weight     199.24
_chemical_melting_point     ?
_shelx_space_group_comment
;
The symmetry employed for this shelxl refinement is uniquely defined
by the following loop, which should always be used as a source of
symmetry information in preference to the above space-group names.
They are only intended as comments.
;
_space_group_crystal_system     orthorhombic
_space_group_name_H-M_alt     'P b c 21'
_space_group_name_Hall     'P 2c -2b'
loop_
    _space_group_symop_operation_xyz
    'x, y, z'
    '-x, -y, z+1/2'
    '-x, y+1/2, z'
    'x, -y+1/2, z+1/2'
_cell_length_a     10.13410(14)
_cell_length_b     21.9219(3)
_cell_length_c     19.3747(3)
_cell_angle_alpha     90
_cell_angle_beta     90
_cell_angle_gamma     90
_cell_volume     4304.27(11)
_cell_formula_units_Z     16
_cell_measurement_reflns_used     11183
_cell_measurement_theta_min     3.0415
_cell_measurement_theta_max     72.4246
_cell_measurement_temperature     173(3)
_exptl_crystal_description     prism
_exptl_crystal_colour     colourless
_exptl_crystal_size_max     0.32
_exptl_crystal_size_mid     0.18
_exptl_crystal_size_min     0.06
_exptl_crystal_density_diffrn     1.230
_exptl_crystal_density_meas     ?
_exptl_crystal_density_method     ?
_exptl_crystal_F_000     1696
_exptl_absorpt_coefficient_mu     0.615
_exptl_absorpt_correction_type     multi-scan
_exptl_absorpt_process_details
;
(CrysAlis PRO and CrysAlis RED; Agilent, 2012)
;
_exptl_absorpt_correction_T_min     0.87635
_exptl_absorpt_correction_T_max     1.00000
_exptl_special_details     ?
_diffrn_ambient_temperature     173(2)
_diffrn_radiation_type     'Cu K\a'
_diffrn_radiation_wavelength     1.5418
_diffrn_radiation_monochromator     graphite
_diffrn_measurement_device_type     'Agilent Xcalibur (Eos, Gemini)'
_diffrn_measurement_method     '\w scans'
_diffrn_detector_area_resol_mean     16.0416
_diffrn_reflns_number     28235
_diffrn_reflns_av_R_equivalents     0.0376
_diffrn_reflns_theta_min     4.033
_diffrn_reflns_theta_max     72.575
_diffrn_reflns_theta_full     67.684
_diffrn_measured_fraction_theta_max     0.9954
_diffrn_measured_fraction_theta_full     0.9995
_diffrn_reflns_limit_h_min     -12
_diffrn_reflns_limit_h_max     12
_diffrn_reflns_limit_k_min     -26
_diffrn_reflns_limit_k_max     19
_diffrn_reflns_limit_l_min     -20
_diffrn_reflns_limit_l_max     23
_refine_special_details     ?
_reflns_number_total     7612
_reflns_number_gt     7097
_reflns_threshold_expression     I>2\s(I)
_refine_ls_structure_factor_coef     Fsqd
_refine_ls_matrix_type     full
_refine_ls_R_factor_all     0.0714
_refine_ls_R_factor_gt     0.0681
_refine_ls_wR_factor_gt     0.1688
_refine_ls_wR_factor_ref     0.1744
_refine_ls_goodness_of_fit_ref     1.042
_refine_ls_restrained_S_all     1.042
_refine_ls_number_reflns     7612
_refine_ls_number_parameters     549
_refine_ls_number_restraints     1
_refine_ls_hydrogen_treatment     constr
_refine_ls_weighting_scheme     calc
_refine_ls_weighting_details
;
 w=1/[\s^2^(Fo^2^)+(0.1346P)^2^+0.5786P]
 where P=(Fo^2^+2Fc^2^)/3
;
_atom_sites_solution_hydrogens     geom
_atom_sites_solution_primary     ?
_atom_sites_solution_secondary     ?
_refine_ls_shift/su_max     0.000
_refine_ls_shift/su_mean     0.000
_refine_diff_density_max     0.687
_refine_diff_density_min     -0.325
_refine_ls_extinction_method     none
_refine_ls_extinction_coef     .
_refine_ls_abs_structure_details     ?
_refine_ls_abs_structure_Flack     ?
loop_
    _atom_type_symbol
    _atom_type_description
    _atom_type_scat_dispersion_real
    _atom_type_scat_dispersion_imag
    _atom_type_scat_source
    'C' 'C' 0.0181 0.0091
                         'International Tables Vol C Tables 4.2.6.8 and 6.1.1.4'
    'H' 'H' 0.0000 0.0000
                         'International Tables Vol C Tables 4.2.6.8 and 6.1.1.4'
    'N' 'N' 0.0311 0.0180
                         'International Tables Vol C Tables 4.2.6.8 and 6.1.1.4'
    'O' 'O' 0.0492 0.0322
                         'International Tables Vol C Tables 4.2.6.8 and 6.1.1.4'
_computing_data_collection     'CrysAlis PRO (Agilent, 2012)'
_computing_cell_refinement     'CrysAlis PRO (Agilent, 2012)'
_computing_data_reduction     'CrysAlis PRO (Agilent,  2012)'
_computing_structure_solution
;
SUPERFLIP (Palatinus & Chapuis, 2007)
;
_computing_structure_refinement     'SHELXL2012 (Sheldrick, 2008)'
_computing_molecular_graphics     'OLEX2 (Dolomanov <i>et al.</i>, 2009)'
_computing_publication_material     'OLEX2 (Dolomanov <i>et al.</i>, 2009)'
loop_
    _atom_site_type_symbol
    _atom_site_label
    _atom_site_fract_x
    _atom_site_fract_y
    _atom_site_fract_z
    _atom_site_U_iso_or_equiv
    _atom_site_adp_type
    _atom_site_calc_flag
    _atom_site_occupancy
    _atom_site_disorder_assembly
    _atom_site_disorder_group
    O O1A 0.9027(4) 0.55207(13) 0.52430(17) 0.0587(9) Uani d 1 . .
    N N1A 0.9928(3) 0.72326(13) 0.67458(17) 0.0311(7) Uani d 1 . .
    H H1A 1.0014 0.7162 0.7191 0.037 Uiso calc 1 . .
    C C1A 0.9695(3) 0.68058(15) 0.62468(19) 0.0301(7) Uani d 1 . .
    C C2A 0.9463(4) 0.61292(16) 0.6263(2) 0.0353(8) Uani d 1 . .
    C C3A 0.9229(4) 0.60183(16) 0.5480(2) 0.0384(8) Uani d 1 . .
    C C4A 0.9289(4) 0.66154(16) 0.50654(19) 0.0353(8) Uani d 1 . .
    H H4AA 0.9983 0.6600 0.4707 0.042 Uiso calc 1 . .
    H H4AB 0.8430 0.6709 0.4846 0.042 Uiso calc 1 . .
    C C5A 0.9618(3) 0.70689(15) 0.56179(18) 0.0279(6) Uani d 1 . .
    C C6A 0.9823(3) 0.77087(15) 0.57072(19) 0.0268(7) Uani d 1 . .
    C C7A 0.9849(3) 0.82163(16) 0.5269(2) 0.0301(7) Uani d 1 . .
    H H7A 0.9746 0.8169 0.4785 0.036 Uiso calc 1 . .
    C C8A 1.0027(3) 0.87872(16) 0.5556(2) 0.0347(8) Uani d 1 . .
    H H8A 1.0037 0.9135 0.5264 0.042 Uiso calc 1 . .
    C C9A 1.0194(4) 0.88624(17) 0.6267(2) 0.0382(9) Uani d 1 . .
    H H9A 1.0310 0.9262 0.6447 0.046 Uiso calc 1 . .
    C C10A 1.0195(4) 0.83725(16) 0.6713(2) 0.0339(8) Uani d 1 . .
    H H10A 1.0321 0.8427 0.7195 0.041 Uiso calc 1 . .
    C C11A 1.0003(3) 0.77912(15) 0.64301(19) 0.0271(7) Uani d 1 . .
    C C12A 1.0664(4) 0.57622(19) 0.6513(3) 0.0545(11) Uani d 1 . .
    H H12A 1.1450 0.5890 0.6255 0.082 Uiso calc 1 . .
    H H12B 1.0507 0.5326 0.6436 0.082 Uiso calc 1 . .
    H H12C 1.0802 0.5837 0.7006 0.082 Uiso calc 1 . .
    C C13A 0.8226(4) 0.59501(19) 0.6668(2) 0.0455(9) Uani d 1 . .
    H H13A 0.8369 0.6027 0.7160 0.068 Uiso calc 1 . .
    H H13B 0.8041 0.5516 0.6596 0.068 Uiso calc 1 . .
    H H13C 0.7474 0.6193 0.6506 0.068 Uiso calc 1 . .
    O O1B 0.4157(3) 0.15987(11) 0.55334(18) 0.0456(7) Uani d 1 . .
    N N1B 0.6744(3) 0.34522(12) 0.56110(16) 0.0312(6) Uani d 1 . .
    H H1B 0.7609 0.3419 0.5635 0.037 Uiso calc 1 . .
    C C1B 0.5864(3) 0.29805(14) 0.55585(18) 0.0273(6) Uani d 1 . .
    C C2B 0.6016(3) 0.23033(14) 0.5527(2) 0.0312(7) Uani d 1 . .
    C C3B 0.4528(3) 0.21198(15) 0.5510(2) 0.0323(7) Uani d 1 . .
    C C4B 0.3632(3) 0.26770(14) 0.5476(2) 0.0339(7) Uani d 1 . .
    H H4BA 0.3148 0.2695 0.5032 0.041 Uiso calc 1 . .
    H H4BB 0.2993 0.2682 0.5862 0.041 Uiso calc 1 . .
    C C5B 0.4611(3) 0.31874(15) 0.55362(19) 0.0289(7) Uani d 1 . .
    C C6B 0.4668(3) 0.38412(14) 0.55765(18) 0.0282(7) Uani d 1 . .
    C C7B 0.3743(3) 0.43185(16) 0.55652(18) 0.0339(7) Uani d 1 . .
    H H7B 0.2825 0.4235 0.5541 0.041 Uiso calc 1 . .
    C C8B 0.4203(4) 0.49188(15) 0.55907(19) 0.0366(8) Uani d 1 . .
    H H8B 0.3590 0.5246 0.5583 0.044 Uiso calc 1 . .
    C C9B 0.5547(4) 0.50435(16) 0.5627(2) 0.0368(8) Uani d 1 . .
    H H9B 0.5828 0.5457 0.5641 0.044 Uiso calc 1 . .
    C C10B 0.6479(4) 0.45913(15) 0.56428(19) 0.0345(7) Uani d 1 . .
    H H10B 0.7394 0.4684 0.5669 0.041 Uiso calc 1 . .
    C C11B 0.6032(3) 0.39884(14) 0.56189(18) 0.0295(7) Uani d 1 . .
    C C12B 0.6717(4) 0.20825(18) 0.4870(2) 0.0469(10) Uani d 1 . .
    H H12D 0.6260 0.2245 0.4464 0.070 Uiso calc 1 . .
    H H12E 0.6705 0.1636 0.4855 0.070 Uiso calc 1 . .
    H H12F 0.7632 0.2226 0.4872 0.070 Uiso calc 1 . .
    C C13B 0.6669(4) 0.20277(16) 0.6170(2) 0.0446(9) Uani d 1 . .
    H H13D 0.7598 0.2151 0.6187 0.067 Uiso calc 1 . .
    H H13E 0.6613 0.1582 0.6148 0.067 Uiso calc 1 . .
    H H13F 0.6214 0.2174 0.6584 0.067 Uiso calc 1 . .
    O O1C 0.6041(4) 0.69989(13) 0.37896(17) 0.0555(8) Uani d 1 . .
    N N1C 0.5290(3) 0.52512(13) 0.23148(17) 0.0328(7) Uani d 1 . .
    H H1C 0.5229 0.5313 0.1867 0.039 Uiso calc 1 . .
    C C1C 0.5509(3) 0.56889(15) 0.28084(18) 0.0294(7) Uani d 1 . .
    C C2C 0.5704(4) 0.63639(16) 0.27780(19) 0.0347(7) Uani d 1 . .
    C C3C 0.5900(3) 0.64918(16) 0.3560(2) 0.0365(8) Uani d 1 . .
    C C4C 0.5840(4) 0.59052(16) 0.39915(19) 0.0349(7) Uani d 1 . .
    H H4CA 0.6690 0.5825 0.4226 0.042 Uiso calc 1 . .
    H H4CB 0.5126 0.5923 0.4339 0.042 Uiso calc 1 . .
    C C5C 0.5558(3) 0.54359(15) 0.34498(18) 0.0288(6) Uani d 1 . .
    C C6C 0.5340(3) 0.47964(14) 0.33686(18) 0.0267(7) Uani d 1 . .
    C C7C 0.5275(3) 0.42955(16) 0.3818(2) 0.0318(7) Uani d 1 . .
    H H7C 0.5378 0.4352 0.4301 0.038 Uiso calc 1 . .
    C C8C 0.5058(3) 0.37180(16) 0.3550(2) 0.0348(8) Uani d 1 . .
    H H8C 0.5002 0.3377 0.3850 0.042 Uiso calc 1 . .
    C C9C 0.4921(4) 0.36376(16) 0.2839(2) 0.0372(9) Uani d 1 . .
    H H9C 0.4776 0.3238 0.2666 0.045 Uiso calc 1 . .
    C C10C 0.4987(3) 0.41164(16) 0.2377(2) 0.0334(8) Uani d 1 . .
    H H10C 0.4904 0.4053 0.1894 0.040 Uiso calc 1 . .
    C C11C 0.5181(3) 0.46927(15) 0.2650(2) 0.0280(7) Uani d 1 . .
    C C12C 0.4486(4) 0.67119(17) 0.2516(3) 0.0506(11) Uani d 1 . .
    H H12G 0.4339 0.6615 0.2028 0.076 Uiso calc 1 . .
    H H12H 0.4632 0.7151 0.2568 0.076 Uiso calc 1 . .
    H H12I 0.3711 0.6591 0.2786 0.076 Uiso calc 1 . .
    C C13C 0.6936(4) 0.6559(2) 0.2375(2) 0.0460(9) Uani d 1 . .
    H H13G 0.7707 0.6341 0.2555 0.069 Uiso calc 1 . .
    H H13H 0.7068 0.6999 0.2428 0.069 Uiso calc 1 . .
    H H13I 0.6819 0.6460 0.1886 0.069 Uiso calc 1 . .
    O O1D -0.0630(3) 0.59408(11) 0.35172(17) 0.0451(7) Uani d 1 . .
    N N1D 0.1833(3) 0.40513(11) 0.35371(16) 0.0299(6) Uani d 1 . .
    H H1D 0.2700 0.4070 0.3551 0.036 Uiso calc 1 . .
    C C1D 0.0984(3) 0.45404(15) 0.35461(18) 0.0282(6) Uani d 1 . .
    C C2D 0.1177(3) 0.52123(14) 0.35591(19) 0.0307(7) Uani d 1 . .
    C C3D -0.0296(3) 0.54136(15) 0.3543(2) 0.0333(8) Uani d 1 . .
    C C4D -0.1232(3) 0.48702(16) 0.3542(2) 0.0375(8) Uani d 1 . .
    H H4DA -0.1779 0.4860 0.3965 0.045 Uiso calc 1 . .
    H H4DB -0.1815 0.4874 0.3132 0.045 Uiso calc 1 . .
    C C5D -0.0288(3) 0.43463(15) 0.3519(2) 0.0307(7) Uani d 1 . .
    C C6D -0.0265(3) 0.36943(15) 0.3490(2) 0.0315(7) Uani d 1 . .
    C C7D -0.1231(4) 0.32326(17) 0.3459(2) 0.0399(8) Uani d 1 . .
    H H7D -0.2143 0.3331 0.3444 0.048 Uiso calc 1 . .
    C C8D -0.0809(4) 0.26286(17) 0.3451(2) 0.0430(9) Uani d 1 . .
    H H8D -0.1447 0.2311 0.3434 0.052 Uiso calc 1 . .
    C C9D 0.0526(4) 0.24775(16) 0.3467(2) 0.0394(8) Uani d 1 . .
    H H9D 0.0779 0.2060 0.3463 0.047 Uiso calc 1 . .
    C C10D 0.1482(4) 0.29203(15) 0.34891(19) 0.0372(8) Uani d 1 . .
    H H10D 0.2391 0.2815 0.3495 0.045 Uiso calc 1 . .
    C C11D 0.1085(3) 0.35272(14) 0.35022(18) 0.0304(7) Uani d 1 . .
    C C12D 0.1847(4) 0.5439(2) 0.4218(2) 0.0487(10) Uani d 1 . .
    H H12J 0.1354 0.5294 0.4621 0.073 Uiso calc 1 . .
    H H12K 0.1864 0.5886 0.4218 0.073 Uiso calc 1 . .
    H H12L 0.2752 0.5283 0.4237 0.073 Uiso calc 1 . .
    C C13D 0.1868(4) 0.54571(17) 0.2920(2) 0.0469(10) Uani d 1 . .
    H H13J 0.2803 0.5344 0.2934 0.070 Uiso calc 1 . .
    H H13K 0.1789 0.5902 0.2907 0.070 Uiso calc 1 . .
    H H13L 0.1459 0.5283 0.2506 0.070 Uiso calc 1 . .
loop_
    _atom_site_aniso_label
    _atom_site_aniso_U_11
    _atom_site_aniso_U_22
    _atom_site_aniso_U_33
    _atom_site_aniso_U_12
    _atom_site_aniso_U_13
    _atom_site_aniso_U_23
    O1A 0.093(3) 0.0354(15) 0.0473(17) -0.0261(15) 0.0177(17) -0.0125(12)
    N1A 0.0434(16) 0.0309(15) 0.0191(15) -0.0056(11) 0.0003(11) -0.0026(11)
    C1A 0.0331(16) 0.0282(16) 0.0289(18) -0.0043(12) 0.0039(13) -0.0030(13)
    C2A 0.0396(18) 0.0309(17) 0.036(2) -0.0089(14) 0.0013(15) 0.0004(14)
    C3A 0.0433(19) 0.0360(18) 0.0359(19) -0.0109(14) 0.0103(15) -0.0050(15)
    C4A 0.0418(18) 0.0346(18) 0.0296(18) -0.0074(14) -0.0006(15) -0.0044(14)
    C5A 0.0297(14) 0.0294(15) 0.0246(17) -0.0031(12) 0.0031(12) -0.0038(13)
    C6A 0.0249(13) 0.0302(17) 0.0253(17) -0.0019(11) 0.0011(12) -0.0030(13)
    C7A 0.0284(15) 0.0322(17) 0.0298(19) -0.0015(12) -0.0036(13) 0.0016(14)
    C8A 0.0301(15) 0.0266(16) 0.047(3) 0.0029(12) -0.0020(15) 0.0054(17)
    C9A 0.0363(18) 0.0285(17) 0.050(3) 0.0012(13) 0.0013(16) -0.0117(17)
    C10A 0.0384(18) 0.0317(18) 0.032(2) -0.0030(13) 0.0054(15) -0.0081(15)
    C11A 0.0286(15) 0.0296(17) 0.0231(19) -0.0011(12) 0.0020(12) -0.0041(13)
    C12A 0.048(2) 0.037(2) 0.079(3) -0.0004(17) -0.006(2) 0.005(2)
    C13A 0.051(2) 0.049(2) 0.036(2) -0.0195(17) 0.0049(17) 0.0028(16)
    O1B 0.0417(14) 0.0260(12) 0.069(2) -0.0092(10) 0.0051(14) -0.0036(12)
    N1B 0.0253(12) 0.0252(12) 0.0432(17) -0.0049(9) -0.0014(12) 0.0024(11)
    C1B 0.0288(14) 0.0213(14) 0.0319(17) -0.0054(11) 0.0013(13) -0.0010(12)
    C2B 0.0284(15) 0.0244(15) 0.041(2) -0.0005(11) 0.0026(14) -0.0028(13)
    C3B 0.0289(15) 0.0291(16) 0.039(2) -0.0075(12) 0.0052(14) -0.0022(14)
    C4B 0.0246(14) 0.0309(16) 0.046(2) -0.0035(12) 0.0009(14) -0.0026(14)
    C5B 0.0296(15) 0.0256(15) 0.0316(19) -0.0002(12) -0.0010(13) 0.0010(13)
    C6B 0.0378(17) 0.0210(15) 0.0259(18) -0.0045(11) -0.0021(13) 0.0002(12)
    C7B 0.0355(16) 0.0349(17) 0.0312(17) 0.0017(13) -0.0011(14) -0.0003(14)
    C8B 0.054(2) 0.0264(16) 0.0290(18) 0.0120(14) -0.0023(16) 0.0009(14)
    C9B 0.059(2) 0.0238(16) 0.0274(18) -0.0080(14) -0.0063(16) 0.0031(13)
    C10B 0.0397(17) 0.0307(16) 0.0331(18) -0.0095(13) -0.0014(14) 0.0028(14)
    C11B 0.0331(15) 0.0270(15) 0.0285(17) 0.0001(12) -0.0003(13) 0.0003(13)
    C12B 0.039(2) 0.042(2) 0.060(3) -0.0008(15) 0.0147(18) -0.0147(18)
    C13B 0.041(2) 0.0298(18) 0.063(3) 0.0036(14) -0.0026(18) 0.0105(17)
    O1C 0.080(2) 0.0346(14) 0.0520(18) -0.0222(14) 0.0161(16) -0.0098(12)
    N1C 0.0434(16) 0.0320(16) 0.0229(16) -0.0052(11) -0.0011(12) -0.0013(12)
    C1C 0.0256(15) 0.0336(16) 0.0290(18) -0.0027(12) 0.0017(13) -0.0030(13)
    C2C 0.0385(17) 0.0318(17) 0.0339(19) -0.0077(13) 0.0003(14) 0.0007(14)
    C3C 0.0373(17) 0.0343(18) 0.038(2) -0.0114(13) 0.0063(15) -0.0059(15)
    C4C 0.0399(18) 0.0328(17) 0.0320(18) -0.0050(13) 0.0017(15) -0.0045(14)
    C5C 0.0238(13) 0.0320(15) 0.0305(17) -0.0016(11) 0.0006(13) -0.0021(13)
    C6C 0.0230(13) 0.0305(16) 0.0264(18) 0.0009(11) -0.0003(12) -0.0022(13)
    C7C 0.0309(15) 0.0314(17) 0.033(2) 0.0024(13) -0.0005(13) 0.0034(14)
    C8C 0.0300(15) 0.0283(17) 0.046(2) 0.0033(12) 0.0000(15) 0.0055(17)
    C9C 0.0391(18) 0.0226(16) 0.050(3) 0.0024(12) 0.0020(15) -0.0048(16)
    C10C 0.0304(16) 0.0330(19) 0.037(2) 0.0017(12) -0.0007(14) -0.0119(16)
    C11C 0.0239(14) 0.0292(17) 0.031(2) 0.0025(11) -0.0002(12) -0.0015(14)
    C12C 0.052(2) 0.0301(19) 0.070(3) -0.0010(16) -0.009(2) 0.0078(18)
    C13C 0.047(2) 0.052(2) 0.039(2) -0.0212(17) 0.0042(17) 0.0021(17)
    O1D 0.0455(14) 0.0275(12) 0.0624(19) 0.0103(10) -0.0065(14) -0.0039(12)
    N1D 0.0255(12) 0.0268(13) 0.0375(16) 0.0054(10) 0.0005(11) 0.0014(11)
    C1D 0.0270(14) 0.0257(15) 0.0318(17) 0.0062(12) 0.0000(13) 0.0008(13)
    C2D 0.0287(14) 0.0236(14) 0.0397(19) 0.0005(11) -0.0046(14) -0.0010(13)
    C3D 0.0384(18) 0.0251(15) 0.037(2) 0.0061(13) -0.0032(15) -0.0051(14)
    C4D 0.0242(14) 0.0321(16) 0.056(2) 0.0039(13) -0.0032(15) -0.0058(16)
    C5D 0.0315(16) 0.0238(15) 0.037(2) -0.0031(12) -0.0013(14) -0.0021(14)
    C6D 0.0381(17) 0.0264(16) 0.0302(19) 0.0005(12) 0.0028(14) 0.0018(14)
    C7D 0.0367(17) 0.0410(19) 0.042(2) -0.0044(15) 0.0063(16) -0.0023(16)
    C8D 0.061(2) 0.0346(18) 0.034(2) -0.0183(16) 0.0113(18) -0.0035(15)
    C9D 0.069(2) 0.0227(16) 0.0268(19) 0.0078(15) 0.0089(17) 0.0018(14)
    C10D 0.0519(19) 0.0309(16) 0.0287(17) 0.0095(14) 0.0089(16) 0.0024(14)
    C11D 0.0378(17) 0.0271(15) 0.0263(16) 0.0022(12) 0.0028(14) 0.0045(13)
    C12D 0.0408(19) 0.046(2) 0.059(3) 0.0044(16) -0.0154(18) -0.0166(18)
    C13D 0.041(2) 0.0347(18) 0.064(3) -0.0014(15) 0.0044(18) 0.0107(18)
_geom_special_details
;
 All esds (except the esd in the dihedral angle between two l.s. planes)
 are estimated using the full covariance matrix.  The cell esds are taken
 into account individually in the estimation of esds in distances, angles
 and torsion angles; correlations between esds in cell parameters are only
 used when they are defined by crystal symmetry.  An approximate (isotropic)
 treatment of cell esds is used for estimating esds involving l.s. planes.
;
loop_
    _geom_bond_atom_site_label_1
    _geom_bond_atom_site_label_2
    _geom_bond_site_symmetry_2
    _geom_bond_distance
    _geom_bond_publ_flag
    O1A C3A . 1.201(4) ?
    N1A H1A . 0.8800 ?
    N1A C1A . 1.366(4) ?
    N1A C11A . 1.371(4) ?
    C1A C2A . 1.502(5) ?
    C1A C5A . 1.350(5) ?
    C2A C3A . 1.554(5) ?
    C2A C12A . 1.537(6) ?
    C2A C13A . 1.531(5) ?
    C3A C4A . 1.537(5) ?
    C4A H4AA . 0.9900 ?
    C4A H4AB . 0.9900 ?
    C4A C5A . 1.498(4) ?
    C5A C6A . 1.429(4) ?
    C6A C7A . 1.400(5) ?
    C6A C11A . 1.424(5) ?
    C7A H7A . 0.9500 ?
    C7A C8A . 1.381(5) ?
    C8A H8A . 0.9500 ?
    C8A C9A . 1.398(7) ?
    C9A H9A . 0.9500 ?
    C9A C10A . 1.378(6) ?
    C10A H10A . 0.9500 ?
    C10A C11A . 1.401(5) ?
    C12A H12A . 0.9800 ?
    C12A H12B . 0.9800 ?
    C12A H12C . 0.9800 ?
    C13A H13A . 0.9800 ?
    C13A H13B . 0.9800 ?
    C13A H13C . 0.9800 ?
    O1B C3B . 1.204(4) ?
    N1B H1B . 0.8800 ?
    N1B C1B . 1.370(4) ?
    N1B C11B . 1.379(4) ?
    C1B C2B . 1.494(4) ?
    C1B C5B . 1.349(4) ?
    C2B C3B . 1.561(4) ?
    C2B C12B . 1.536(5) ?
    C2B C13B . 1.534(5) ?
    C3B C4B . 1.523(4) ?
    C4B H4BA . 0.9900 ?
    C4B H4BB . 0.9900 ?
    C4B C5B . 1.500(4) ?
    C5B C6B . 1.437(4) ?
    C6B C7B . 1.405(5) ?
    C6B C11B . 1.422(5) ?
    C7B H7B . 0.9500 ?
    C7B C8B . 1.397(5) ?
    C8B H8B . 0.9500 ?
    C8B C9B . 1.391(5) ?
    C9B H9B . 0.9500 ?
    C9B C10B . 1.370(5) ?
    C10B H10B . 0.9500 ?
    C10B C11B . 1.398(4) ?
    C12B H12D . 0.9800 ?
    C12B H12E . 0.9800 ?
    C12B H12F . 0.9800 ?
    C13B H13D . 0.9800 ?
    C13B H13E . 0.9800 ?
    C13B H13F . 0.9800 ?
    O1C C3C . 1.206(4) ?
    N1C H1C . 0.8800 ?
    N1C C1C . 1.373(4) ?
    N1C C11C . 1.390(5) ?
    C1C C2C . 1.494(5) ?
    C1C C5C . 1.362(5) ?
    C2C C3C . 1.554(5) ?
    C2C C12C . 1.537(6) ?
    C2C C13C . 1.533(5) ?
    C3C C4C . 1.534(5) ?
    C4C H4CA . 0.9900 ?
    C4C H4CB . 0.9900 ?
    C4C C5C . 1.497(5) ?
    C5C C6C . 1.428(4) ?
    C6C C7C . 1.403(5) ?
    C6C C11C . 1.420(5) ?
    C7C H7C . 0.9500 ?
    C7C C8C . 1.386(5) ?
    C8C H8C . 0.9500 ?
    C8C C9C . 1.395(6) ?
    C9C H9C . 0.9500 ?
    C9C C10C . 1.381(6) ?
    C10C H10C . 0.9500 ?
    C10C C11C . 1.383(5) ?
    C12C H12G . 0.9800 ?
    C12C H12H . 0.9800 ?
    C12C H12I . 0.9800 ?
    C13C H13G . 0.9800 ?
    C13C H13H . 0.9800 ?
    C13C H13I . 0.9800 ?
    O1D C3D . 1.205(4) ?
    N1D H1D . 0.8800 ?
    N1D C1D . 1.375(4) ?
    N1D C11D . 1.378(4) ?
    C1D C2D . 1.486(4) ?
    C1D C5D . 1.359(5) ?
    C2D C3D . 1.558(4) ?
    C2D C12D . 1.529(5) ?
    C2D C13D . 1.521(6) ?
    C3D C4D . 1.522(5) ?
    C4D H4DA . 0.9900 ?
    C4D H4DB . 0.9900 ?
    C4D C5D . 1.495(4) ?
    C5D C6D . 1.431(5) ?
    C6D C7D . 1.409(5) ?
    C6D C11D . 1.417(5) ?
    C7D H7D . 0.9500 ?
    C7D C8D . 1.391(5) ?
    C8D H8D . 0.9500 ?
    C8D C9D . 1.393(6) ?
    C9D H9D . 0.9500 ?
    C9D C10D . 1.372(5) ?
    C10D H10D . 0.9500 ?
    C10D C11D . 1.390(5) ?
    C12D H12J . 0.9800 ?
    C12D H12K . 0.9800 ?
    C12D H12L . 0.9800 ?
    C13D H13J . 0.9800 ?
    C13D H13K . 0.9800 ?
    C13D H13L . 0.9800 ?
loop_
    _geom_angle_atom_site_label_1
    _geom_angle_atom_site_label_2
    _geom_angle_atom_site_label_3
    _geom_angle_site_symmetry_1
    _geom_angle_site_symmetry_3
    _geom_angle
    _geom_angle_publ_flag
    C1A N1A H1A . . 126.1 ?
    C1A N1A C11A . . 107.8(3) ?
    C11A N1A H1A . . 126.1 ?
    N1A C1A C2A . . 133.5(3) ?
    C5A C1A N1A . . 110.9(3) ?
    C5A C1A C2A . . 115.5(3) ?
    C1A C2A C3A . . 99.1(3) ?
    C1A C2A C12A . . 113.6(3) ?
    C1A C2A C13A . . 113.1(3) ?
    C12A C2A C3A . . 110.3(4) ?
    C13A C2A C3A . . 109.6(3) ?
    C13A C2A C12A . . 110.7(3) ?
    O1A C3A C2A . . 122.7(4) ?
    O1A C3A C4A . . 125.5(4) ?
    C4A C3A C2A . . 111.7(3) ?
    C3A C4A H4AA . . 111.5 ?
    C3A C4A H4AB . . 111.5 ?
    H4AA C4A H4AB . . 109.3 ?
    C5A C4A C3A . . 101.6(3) ?
    C5A C4A H4AA . . 111.5 ?
    C5A C4A H4AB . . 111.5 ?
    C1A C5A C4A . . 112.0(3) ?
    C1A C5A C6A . . 107.6(3) ?
    C6A C5A C4A . . 140.4(3) ?
    C7A C6A C5A . . 135.2(3) ?
    C7A C6A C11A . . 119.6(3) ?
    C11A C6A C5A . . 105.2(3) ?
    C6A C7A H7A . . 120.7 ?
    C8A C7A C6A . . 118.6(4) ?
    C8A C7A H7A . . 120.7 ?
    C7A C8A H8A . . 119.4 ?
    C7A C8A C9A . . 121.3(4) ?
    C9A C8A H8A . . 119.4 ?
    C8A C9A H9A . . 119.1 ?
    C10A C9A C8A . . 121.7(3) ?
    C10A C9A H9A . . 119.1 ?
    C9A C10A H10A . . 121.2 ?
    C9A C10A C11A . . 117.6(4) ?
    C11A C10A H10A . . 121.2 ?
    N1A C11A C6A . . 108.6(3) ?
    N1A C11A C10A . . 130.2(3) ?
    C10A C11A C6A . . 121.2(3) ?
    C2A C12A H12A . . 109.5 ?
    C2A C12A H12B . . 109.5 ?
    C2A C12A H12C . . 109.5 ?
    H12A C12A H12B . . 109.5 ?
    H12A C12A H12C . . 109.5 ?
    H12B C12A H12C . . 109.5 ?
    C2A C13A H13A . . 109.5 ?
    C2A C13A H13B . . 109.5 ?
    C2A C13A H13C . . 109.5 ?
    H13A C13A H13B . . 109.5 ?
    H13A C13A H13C . . 109.5 ?
    H13B C13A H13C . . 109.5 ?
    C1B N1B H1B . . 126.2 ?
    C1B N1B C11B . . 107.7(3) ?
    C11B N1B H1B . . 126.2 ?
    N1B C1B C2B . . 133.3(3) ?
    C5B C1B N1B . . 111.2(3) ?
    C5B C1B C2B . . 115.5(3) ?
    C1B C2B C3B . . 99.0(2) ?
    C1B C2B C12B . . 113.2(3) ?
    C1B C2B C13B . . 113.8(3) ?
    C12B C2B C3B . . 110.4(3) ?
    C13B C2B C3B . . 109.4(3) ?
    C13B C2B C12B . . 110.4(3) ?
    O1B C3B C2B . . 123.1(3) ?
    O1B C3B C4B . . 125.2(3) ?
    C4B C3B C2B . . 111.7(3) ?
    C3B C4B H4BA . . 111.5 ?
    C3B C4B H4BB . . 111.5 ?
    H4BA C4B H4BB . . 109.3 ?
    C5B C4B C3B . . 101.6(3) ?
    C5B C4B H4BA . . 111.5 ?
    C5B C4B H4BB . . 111.5 ?
    C1B C5B C4B . . 112.0(3) ?
    C1B C5B C6B . . 107.2(3) ?
    C6B C5B C4B . . 140.8(3) ?
    C7B C6B C5B . . 135.7(3) ?
    C7B C6B C11B . . 118.7(3) ?
    C11B C6B C5B . . 105.6(3) ?
    C6B C7B H7B . . 120.7 ?
    C8B C7B C6B . . 118.6(3) ?
    C8B C7B H7B . . 120.7 ?
    C7B C8B H8B . . 119.5 ?
    C9B C8B C7B . . 120.9(3) ?
    C9B C8B H8B . . 119.5 ?
    C8B C9B H9B . . 118.9 ?
    C10B C9B C8B . . 122.3(3) ?
    C10B C9B H9B . . 118.9 ?
    C9B C10B H10B . . 121.3 ?
    C9B C10B C11B . . 117.4(3) ?
    C11B C10B H10B . . 121.3 ?
    N1B C11B C6B . . 108.3(3) ?
    N1B C11B C10B . . 129.5(3) ?
    C10B C11B C6B . . 122.1(3) ?
    C2B C12B H12D . . 109.5 ?
    C2B C12B H12E . . 109.5 ?
    C2B C12B H12F . . 109.5 ?
    H12D C12B H12E . . 109.5 ?
    H12D C12B H12F . . 109.5 ?
    H12E C12B H12F . . 109.5 ?
    C2B C13B H13D . . 109.5 ?
    C2B C13B H13E . . 109.5 ?
    C2B C13B H13F . . 109.5 ?
    H13D C13B H13E . . 109.5 ?
    H13D C13B H13F . . 109.5 ?
    H13E C13B H13F . . 109.5 ?
    C1C N1C H1C . . 126.2 ?
    C1C N1C C11C . . 107.7(3) ?
    C11C N1C H1C . . 126.2 ?
    N1C C1C C2C . . 133.3(3) ?
    C5C C1C N1C . . 110.9(3) ?
    C5C C1C C2C . . 115.8(3) ?
    C1C C2C C3C . . 99.0(3) ?
    C1C C2C C12C . . 113.5(3) ?
    C1C C2C C13C . . 113.8(3) ?
    C12C C2C C3C . . 109.6(3) ?
    C13C C2C C3C . . 110.0(3) ?
    C13C C2C C12C . . 110.4(3) ?
    O1C C3C C2C . . 122.7(4) ?
    O1C C3C C4C . . 125.2(4) ?
    C4C C3C C2C . . 112.0(3) ?
    C3C C4C H4CA . . 111.4 ?
    C3C C4C H4CB . . 111.4 ?
    H4CA C4C H4CB . . 109.3 ?
    C5C C4C C3C . . 101.6(3) ?
    C5C C4C H4CA . . 111.4 ?
    C5C C4C H4CB . . 111.4 ?
    C1C C5C C4C . . 111.5(3) ?
    C1C C5C C6C . . 107.1(3) ?
    C6C C5C C4C . . 141.4(3) ?
    C7C C6C C5C . . 135.0(3) ?
    C7C C6C C11C . . 118.5(3) ?
    C11C C6C C5C . . 106.4(3) ?
    C6C C7C H7C . . 120.3 ?
    C8C C7C C6C . . 119.3(4) ?
    C8C C7C H7C . . 120.3 ?
    C7C C8C H8C . . 120.0 ?
    C7C C8C C9C . . 120.1(4) ?
    C9C C8C H8C . . 120.0 ?
    C8C C9C H9C . . 118.7 ?
    C10C C9C C8C . . 122.6(3) ?
    C10C C9C H9C . . 118.7 ?
    C9C C10C H10C . . 121.5 ?
    C9C C10C C11C . . 117.0(4) ?
    C11C C10C H10C . . 121.5 ?
    N1C C11C C6C . . 107.9(3) ?
    C10C C11C N1C . . 129.6(4) ?
    C10C C11C C6C . . 122.5(3) ?
    C2C C12C H12G . . 109.5 ?
    C2C C12C H12H . . 109.5 ?
    C2C C12C H12I . . 109.5 ?
    H12G C12C H12H . . 109.5 ?
    H12G C12C H12I . . 109.5 ?
    H12H C12C H12I . . 109.5 ?
    C2C C13C H13G . . 109.5 ?
    C2C C13C H13H . . 109.5 ?
    C2C C13C H13I . . 109.5 ?
    H13G C13C H13H . . 109.5 ?
    H13G C13C H13I . . 109.5 ?
    H13H C13C H13I . . 109.5 ?
    C1D N1D H1D . . 126.1 ?
    C1D N1D C11D . . 107.9(3) ?
    C11D N1D H1D . . 126.1 ?
    N1D C1D C2D . . 133.7(3) ?
    C5D C1D N1D . . 110.4(3) ?
    C5D C1D C2D . . 115.8(3) ?
    C1D C2D C3D . . 98.9(2) ?
    C1D C2D C12D . . 113.3(3) ?
    C1D C2D C13D . . 113.4(3) ?
    C12D C2D C3D . . 110.5(3) ?
    C13D C2D C3D . . 109.0(3) ?
    C13D C2D C12D . . 111.2(3) ?
    O1D C3D C2D . . 122.8(3) ?
    O1D C3D C4D . . 125.2(3) ?
    C4D C3D C2D . . 112.0(3) ?
    C3D C4D H4DA . . 111.4 ?
    C3D C4D H4DB . . 111.4 ?
    H4DA C4D H4DB . . 109.3 ?
    C5D C4D C3D . . 101.7(3) ?
    C5D C4D H4DA . . 111.4 ?
    C5D C4D H4DB . . 111.4 ?
    C1D C5D C4D . . 111.4(3) ?
    C1D C5D C6D . . 107.4(3) ?
    C6D C5D C4D . . 141.2(3) ?
    C7D C6D C5D . . 135.1(3) ?
    C7D C6D C11D . . 119.1(3) ?
    C11D C6D C5D . . 105.9(3) ?
    C6D C7D H7D . . 121.0 ?
    C8D C7D C6D . . 118.1(3) ?
    C8D C7D H7D . . 121.0 ?
    C7D C8D H8D . . 119.2 ?
    C7D C8D C9D . . 121.6(3) ?
    C9D C8D H8D . . 119.2 ?
    C8D C9D H9D . . 119.4 ?
    C10D C9D C8D . . 121.2(3) ?
    C10D C9D H9D . . 119.4 ?
    C9D C10D H10D . . 120.9 ?
    C9D C10D C11D . . 118.2(3) ?
    C11D C10D H10D . . 120.9 ?
    N1D C11D C6D . . 108.4(3) ?
    N1D C11D C10D . . 129.8(3) ?
    C10D C11D C6D . . 121.8(3) ?
    C2D C12D H12J . . 109.5 ?
    C2D C12D H12K . . 109.5 ?
    C2D C12D H12L . . 109.5 ?
    H12J C12D H12K . . 109.5 ?
    H12J C12D H12L . . 109.5 ?
    H12K C12D H12L . . 109.5 ?
    C2D C13D H13J . . 109.5 ?
    C2D C13D H13K . . 109.5 ?
    C2D C13D H13L . . 109.5 ?
    H13J C13D H13K . . 109.5 ?
    H13J C13D H13L . . 109.5 ?
    H13K C13D H13L . . 109.5 ?
loop_
    _geom_torsion_atom_site_label_1
    _geom_torsion_atom_site_label_2
    _geom_torsion_atom_site_label_3
    _geom_torsion_atom_site_label_4
    _geom_torsion_site_symmetry_1
    _geom_torsion_site_symmetry_2
    _geom_torsion_site_symmetry_3
    _geom_torsion_site_symmetry_4
    _geom_torsion
    _geom_torsion_publ_flag
    O1A C3A C4A C5A . . . . -177.7(4) ?
    N1A C1A C2A C3A . . . . 177.7(4) ?
    N1A C1A C2A C12A . . . . -65.4(5) ?
    N1A C1A C2A C13A . . . . 61.8(5) ?
    N1A C1A C5A C4A . . . . -176.8(3) ?
    N1A C1A C5A C6A . . . . 0.4(4) ?
    C1A N1A C11A C6A . . . . -0.6(4) ?
    C1A N1A C11A C10A . . . . 178.3(3) ?
    C1A C2A C3A O1A . . . . 178.3(4) ?
    C1A C2A C3A C4A . . . . -1.8(4) ?
    C1A C5A C6A C7A . . . . -179.2(4) ?
    C1A C5A C6A C11A . . . . -0.8(3) ?
    C2A C1A C5A C4A . . . . 1.0(4) ?
    C2A C1A C5A C6A . . . . 178.3(3) ?
    C2A C3A C4A C5A . . . . 2.3(4) ?
    C3A C4A C5A C1A . . . . -2.0(4) ?
    C3A C4A C5A C6A . . . . -177.9(4) ?
    C4A C5A C6A C7A . . . . -3.1(7) ?
    C4A C5A C6A C11A . . . . 175.2(4) ?
    C5A C1A C2A C3A . . . . 0.5(4) ?
    C5A C1A C2A C12A . . . . 117.4(4) ?
    C5A C1A C2A C13A . . . . -115.4(4) ?
    C5A C6A C7A C8A . . . . 177.2(3) ?
    C5A C6A C11A N1A . . . . 0.8(3) ?
    C5A C6A C11A C10A . . . . -178.2(3) ?
    C6A C7A C8A C9A . . . . 0.7(5) ?
    C7A C6A C11A N1A . . . . 179.5(3) ?
    C7A C6A C11A C10A . . . . 0.5(5) ?
    C7A C8A C9A C10A . . . . 0.3(5) ?
    C8A C9A C10A C11A . . . . -0.9(5) ?
    C9A C10A C11A N1A . . . . -178.3(3) ?
    C9A C10A C11A C6A . . . . 0.5(5) ?
    C11A N1A C1A C2A . . . . -177.2(4) ?
    C11A N1A C1A C5A . . . . 0.1(4) ?
    C11A C6A C7A C8A . . . . -1.1(5) ?
    C12A C2A C3A O1A . . . . 58.9(5) ?
    C12A C2A C3A C4A . . . . -121.2(3) ?
    C13A C2A C3A O1A . . . . -63.2(5) ?
    C13A C2A C3A C4A . . . . 116.8(4) ?
    O1B C3B C4B C5B . . . . 174.0(4) ?
    N1B C1B C2B C3B . . . . 177.2(4) ?
    N1B C1B C2B C12B . . . . -66.0(5) ?
    N1B C1B C2B C13B . . . . 61.2(5) ?
    N1B C1B C5B C4B . . . . 179.8(3) ?
    N1B C1B C5B C6B . . . . 0.0(4) ?
    C1B N1B C11B C6B . . . . 0.6(4) ?
    C1B N1B C11B C10B . . . . -177.7(4) ?
    C1B C2B C3B O1B . . . . -174.5(4) ?
    C1B C2B C3B C4B . . . . 4.4(4) ?
    C1B C5B C6B C7B . . . . 178.4(4) ?
    C1B C5B C6B C11B . . . . 0.3(4) ?
    C2B C1B C5B C4B . . . . -0.6(5) ?
    C2B C1B C5B C6B . . . . 179.6(3) ?
    C2B C3B C4B C5B . . . . -4.8(4) ?
    C3B C4B C5B C1B . . . . 3.3(4) ?
    C3B C4B C5B C6B . . . . -177.1(5) ?
    C4B C5B C6B C7B . . . . -1.2(8) ?
    C4B C5B C6B C11B . . . . -179.3(5) ?
    C5B C1B C2B C3B . . . . -2.3(4) ?
    C5B C1B C2B C12B . . . . 114.6(4) ?
    C5B C1B C2B C13B . . . . -118.3(4) ?
    C5B C6B C7B C8B . . . . -177.4(4) ?
    C5B C6B C11B N1B . . . . -0.5(4) ?
    C5B C6B C11B C10B . . . . 177.8(3) ?
    C6B C7B C8B C9B . . . . 0.0(5) ?
    C7B C6B C11B N1B . . . . -179.0(3) ?
    C7B C6B C11B C10B . . . . -0.6(5) ?
    C7B C8B C9B C10B . . . . -0.3(6) ?
    C8B C9B C10B C11B . . . . 0.2(6) ?
    C9B C10B C11B N1B . . . . 178.3(4) ?
    C9B C10B C11B C6B . . . . 0.3(5) ?
    C11B N1B C1B C2B . . . . -179.9(4) ?
    C11B N1B C1B C5B . . . . -0.4(4) ?
    C11B C6B C7B C8B . . . . 0.5(5) ?
    C12B C2B C3B O1B . . . . 66.5(5) ?
    C12B C2B C3B C4B . . . . -114.6(3) ?
    C13B C2B C3B O1B . . . . -55.2(5) ?
    C13B C2B C3B C4B . . . . 123.7(3) ?
    O1C C3C C4C C5C . . . . 176.0(4) ?
    N1C C1C C2C C3C . . . . -179.4(4) ?
    N1C C1C C2C C12C . . . . 64.6(5) ?
    N1C C1C C2C C13C . . . . -62.7(5) ?
    N1C C1C C5C C4C . . . . 178.2(3) ?
    N1C C1C C5C C6C . . . . -0.8(4) ?
    C1C N1C C11C C6C . . . . 0.0(4) ?
    C1C N1C C11C C10C . . . . -178.5(3) ?
    C1C C2C C3C O1C . . . . -176.9(4) ?
    C1C C2C C3C C4C . . . . 1.1(4) ?
    C1C C5C C6C C7C . . . . 179.9(4) ?
    C1C C5C C6C C11C . . . . 0.7(3) ?
    C2C C1C C5C C4C . . . . -1.5(4) ?
    C2C C1C C5C C6C . . . . 179.5(3) ?
    C2C C3C C4C C5C . . . . -1.9(4) ?
    C3C C4C C5C C1C . . . . 2.1(4) ?
    C3C C4C C5C C6C . . . . -179.5(4) ?
    C4C C5C C6C C7C . . . . 1.4(7) ?
    C4C C5C C6C C11C . . . . -177.7(4) ?
    C5C C1C C2C C3C . . . . 0.2(4) ?
    C5C C1C C2C C12C . . . . -115.8(4) ?
    C5C C1C C2C C13C . . . . 116.9(4) ?
    C5C C6C C7C C8C . . . . -179.1(3) ?
    C5C C6C C11C N1C . . . . -0.4(3) ?
    C5C C6C C11C C10C . . . . 178.1(3) ?
    C6C C7C C8C C9C . . . . 0.7(5) ?
    C7C C6C C11C N1C . . . . -179.8(3) ?
    C7C C6C C11C C10C . . . . -1.2(5) ?
    C7C C8C C9C C10C . . . . -0.2(6) ?
    C8C C9C C10C C11C . . . . -0.9(5) ?
    C9C C10C C11C N1C . . . . 179.8(3) ?
    C9C C10C C11C C6C . . . . 1.6(5) ?
    C11C N1C C1C C2C . . . . -179.8(3) ?
    C11C N1C C1C C5C . . . . 0.5(4) ?
    C11C C6C C7C C8C . . . . 0.0(5) ?
    C12C C2C C3C O1C . . . . -57.9(5) ?
    C12C C2C C3C C4C . . . . 120.1(3) ?
    C13C C2C C3C O1C . . . . 63.6(5) ?
    C13C C2C C3C C4C . . . . -118.4(3) ?
    O1D C3D C4D C5D . . . . 175.3(4) ?
    N1D C1D C2D C3D . . . . 178.6(4) ?
    N1D C1D C2D C12D . . . . -64.4(5) ?
    N1D C1D C2D C13D . . . . 63.4(5) ?
    N1D C1D C5D C4D . . . . 178.9(3) ?
    N1D C1D C5D C6D . . . . 0.0(4) ?
    C1D N1D C11D C6D . . . . -0.1(4) ?
    C1D N1D C11D C10D . . . . -179.2(4) ?
    C1D C2D C3D O1D . . . . -176.7(4) ?
    C1D C2D C3D C4D . . . . 1.5(4) ?
    C1D C5D C6D C7D . . . . 179.6(4) ?
    C1D C5D C6D C11D . . . . 0.0(4) ?
    C2D C1D C5D C4D . . . . -2.7(5) ?
    C2D C1D C5D C6D . . . . 178.4(3) ?
    C2D C3D C4D C5D . . . . -2.9(4) ?
    C3D C4D C5D C1D . . . . 3.3(4) ?
    C3D C4D C5D C6D . . . . -178.3(5) ?
    C4D C5D C6D C7D . . . . 1.2(9) ?
    C4D C5D C6D C11D . . . . -178.5(5) ?
    C5D C1D C2D C3D . . . . 0.7(4) ?
    C5D C1D C2D C12D . . . . 117.6(4) ?
    C5D C1D C2D C13D . . . . -114.5(4) ?
    C5D C6D C7D C8D . . . . -178.8(4) ?
    C5D C6D C11D N1D . . . . 0.1(4) ?
    C5D C6D C11D C10D . . . . 179.2(3) ?
    C6D C7D C8D C9D . . . . -0.5(6) ?
    C7D C6D C11D N1D . . . . -179.6(3) ?
    C7D C6D C11D C10D . . . . -0.5(6) ?
    C7D C8D C9D C10D . . . . -0.3(6) ?
    C8D C9D C10D C11D . . . . 0.7(6) ?
    C9D C10D C11D N1D . . . . 178.7(4) ?
    C9D C10D C11D C6D . . . . -0.3(5) ?
    C11D N1D C1D C2D . . . . -177.9(4) ?
    C11D N1D C1D C5D . . . . 0.1(4) ?
    C11D C6D C7D C8D . . . . 0.9(6) ?
    C12D C2D C3D O1D . . . . 64.2(5) ?
    C12D C2D C3D C4D . . . . -117.5(4) ?
    C13D C2D C3D O1D . . . . -58.2(5) ?
    C13D C2D C3D C4D . . . . 120.1(4) ?
loop_
    _geom_hbond_atom_site_label_D
    _geom_hbond_atom_site_label_H
    _geom_hbond_atom_site_label_A
    _geom_hbond_site_symmetry_A
    _geom_hbond_distance_DH
    _geom_hbond_distance_HA
    _geom_hbond_distance_DA
    _geom_hbond_angle_DHA
    C9B H9B O1B 3_655 0.95 2.51 3.427(4) 161.7
    C10B H10B O1A . 0.95 2.61 3.379(5) 138.9
    C12B H12D O1C 3_645 0.98 2.73 3.497(6) 135.8
    C9D H9D O1D 3_545 0.95 2.46 3.372(4) 160.6
    C10D H10D O1C 3_645 0.95 2.46 3.274(5) 143.7
    C12D H12J O1A 1_455 0.98 2.69 3.485(6) 137.9
_shelxl_version_number         .000002012
_iucr_refine_instructions_details
;
TITL CF solution in Pbc21
CELL 1.54184 10.1341 21.92191 19.37475 90 90 90
ZERR 16 0.00014 0.00031 0.00033 0 0 0
LATT -1
SYMM -X,-Y,0.5+Z
SYMM -X,0.5+Y,+Z
SYMM +X,0.5-Y,0.5+Z
SFAC C H N O
UNIT 208 208 16 16
EQIV $1 1+X,+Y,+Z
EQIV $2 1-X,0.5+Y,+Z
EQIV $3 1-X,-0.5+Y,+Z
EQIV $4 -X,-0.5+Y,+Z
EQIV $5 -1+X,+Y,+Z
L.S. 30
PLAN  15
TEMP -100(2)
HTAB C4A O1D_$1
HTAB C9B O1B_$2
HTAB C10B O1A
HTAB C12B O1C_$3
HTAB C4C O1B_$2
HTAB C9D O1D_$4
HTAB C10D O1C_$3
HTAB C12D O1A_$5
BOND $H
CONF
fmap 2
acta
OMIT 1 0 0
OMIT 0 26 -1
OMIT 0 26 1
OMIT 0 26 6
REM <HKL>F:/Collaborator%20Papers-2013/Justin%20Lopchuck/Grib-1-13-BD4/Olex2-G
REM rib-1-13-BD4-2-jpj/Grib-1-13-BD4.hkl</HKL>
WGHT    0.134600    0.578600
FVAR       1.88010
O1A   4    0.902701    0.552066    0.524301    11.00000    0.09344    0.03539 =
         0.04729   -0.01245    0.01775   -0.02614
N1A   3    0.992773    0.723262    0.674583    11.00000    0.04338    0.03091 =
         0.01911   -0.00256    0.00028   -0.00564
AFIX  43
H1A   2    1.001414    0.716169    0.719059    11.00000   -1.20000
AFIX   0
C1A   1    0.969475    0.680583    0.624681    11.00000    0.03313    0.02822 =
         0.02889   -0.00301    0.00386   -0.00431
C2A   1    0.946329    0.612922    0.626262    11.00000    0.03963    0.03088 =
         0.03550    0.00036    0.00129   -0.00887
C3A   1    0.922887    0.601834    0.547971    11.00000    0.04333    0.03602 =
         0.03590   -0.00503    0.01030   -0.01092
C4A   1    0.928860    0.661545    0.506544    11.00000    0.04182    0.03457 =
         0.02964   -0.00436   -0.00061   -0.00740
AFIX  23
H4AA  2    0.998317    0.660002    0.470655    11.00000   -1.20000
H4AB  2    0.842980    0.670879    0.484598    11.00000   -1.20000
AFIX   0
C5A   1    0.961841    0.706886    0.561787    11.00000    0.02970    0.02940 =
         0.02460   -0.00383    0.00307   -0.00311
C6A   1    0.982348    0.770874    0.570725    11.00000    0.02485    0.03023 =
         0.02533   -0.00304    0.00107   -0.00185
C7A   1    0.984884    0.821629    0.526895    11.00000    0.02843    0.03222 =
         0.02978    0.00159   -0.00364   -0.00155
AFIX  43
H7A   2    0.974560    0.816900    0.478455    11.00000   -1.20000
AFIX   0
C8A   1    1.002709    0.878716    0.555556    11.00000    0.03011    0.02663 =
         0.04723    0.00540   -0.00201    0.00295
AFIX  43
H8A   2    1.003653    0.913545    0.526385    11.00000   -1.20000
AFIX   0
C9A   1    1.019392    0.886235    0.626680    11.00000    0.03630    0.02854 =
         0.04988   -0.01174    0.00133    0.00121
AFIX  43
H9A   2    1.030987    0.926164    0.644747    11.00000   -1.20000
AFIX   0
C10A  1    1.019463    0.837255    0.671276    11.00000    0.03839    0.03167 =
         0.03162   -0.00814    0.00544   -0.00296
AFIX  43
H10A  2    1.032064    0.842727    0.719468    11.00000   -1.20000
AFIX   0
C11A  1    1.000293    0.779120    0.643005    11.00000    0.02861    0.02957 =
         0.02308   -0.00413    0.00196   -0.00113
C12A  1    1.066430    0.576216    0.651270    11.00000    0.04783    0.03699 =
         0.07871    0.00496   -0.00614   -0.00044
AFIX 137
H12A  2    1.144971    0.588963    0.625525    11.00000   -1.50000
H12B  2    1.050655    0.532634    0.643604    11.00000   -1.50000
H12C  2    1.080222    0.583653    0.700622    11.00000   -1.50000
AFIX   0
C13A  1    0.822566    0.595012    0.666783    11.00000    0.05119    0.04947 =
         0.03571    0.00284    0.00486   -0.01952
AFIX 137
H13A  2    0.836943    0.602723    0.716036    11.00000   -1.50000
H13B  2    0.804087    0.551587    0.659647    11.00000   -1.50000
H13C  2    0.747443    0.619261    0.650607    11.00000   -1.50000
AFIX   0
O1B   4    0.415718    0.159870    0.553343    11.00000    0.04174    0.02598 =
         0.06910   -0.00357    0.00512   -0.00918
N1B   3    0.674436    0.345222    0.561102    11.00000    0.02529    0.02518 =
         0.04322    0.00240   -0.00141   -0.00495
AFIX  43
H1B   2    0.760852    0.341919    0.563534    11.00000   -1.20000
AFIX   0
C1B   1    0.586369    0.298048    0.555849    11.00000    0.02878    0.02127 =
         0.03192   -0.00100    0.00126   -0.00538
C2B   1    0.601608    0.230329    0.552722    11.00000    0.02844    0.02442 =
         0.04083   -0.00278    0.00256   -0.00051
C3B   1    0.452837    0.211981    0.551018    11.00000    0.02891    0.02912 =
         0.03885   -0.00219    0.00523   -0.00747
C4B   1    0.363240    0.267697    0.547569    11.00000    0.02456    0.03093 =
         0.04630   -0.00264    0.00095   -0.00352
AFIX  23
H4BA  2    0.314796    0.269509    0.503244    11.00000   -1.20000
H4BB  2    0.299278    0.268187    0.586187    11.00000   -1.20000
AFIX   0
C5B   1    0.461116    0.318741    0.553621    11.00000    0.02963    0.02562 =
         0.03158    0.00100   -0.00104   -0.00019
C6B   1    0.466789    0.384124    0.557654    11.00000    0.03777    0.02098 =
         0.02592    0.00018   -0.00212   -0.00453
C7B   1    0.374321    0.431855    0.556522    11.00000    0.03555    0.03493 =
         0.03116   -0.00033   -0.00110    0.00174
AFIX  43
H7B   2    0.282461    0.423489    0.554073    11.00000   -1.20000
AFIX   0
C8B   1    0.420324    0.491880    0.559074    11.00000    0.05446    0.02637 =
         0.02905    0.00086   -0.00226    0.01204
AFIX  43
H8B   2    0.358972    0.524639    0.558322    11.00000   -1.20000
AFIX   0
C9B   1    0.554728    0.504346    0.562699    11.00000    0.05925    0.02382 =
         0.02744    0.00308   -0.00628   -0.00805
AFIX  43
H9B   2    0.582848    0.545667    0.564133    11.00000   -1.20000
AFIX   0
C10B  1    0.647944    0.459128    0.564276    11.00000    0.03974    0.03068 =
         0.03305    0.00283   -0.00140   -0.00945
AFIX  43
H10B  2    0.739395    0.468368    0.566887    11.00000   -1.20000
AFIX   0
C11B  1    0.603210    0.398844    0.561890    11.00000    0.03311    0.02698 =
         0.02849    0.00029   -0.00032    0.00010
C12B  1    0.671683    0.208252    0.487007    11.00000    0.03852    0.04196 =
         0.06031   -0.01467    0.01467   -0.00076
AFIX 137
H12D  2    0.626029    0.224473    0.446370    11.00000   -1.50000
H12E  2    0.670478    0.163571    0.485530    11.00000   -1.50000
H12F  2    0.763249    0.222628    0.487195    11.00000   -1.50000
AFIX   0
C13B  1    0.666901    0.202767    0.616959    11.00000    0.04133    0.02983 =
         0.06271    0.01048   -0.00264    0.00360
AFIX 137
H13D  2    0.759774    0.215128    0.618698    11.00000   -1.50000
H13E  2    0.661255    0.158179    0.614812    11.00000   -1.50000
H13F  2    0.621398    0.217379    0.658415    11.00000   -1.50000
AFIX   0
O1C   4    0.604118    0.699894    0.378965    11.00000    0.07978    0.03459 =
         0.05201   -0.00984    0.01606   -0.02221
N1C   3    0.528958    0.525120    0.231484    11.00000    0.04345    0.03201 =
         0.02293   -0.00131   -0.00113   -0.00524
AFIX  43
H1C   2    0.522865    0.531305    0.186720    11.00000   -1.20000
AFIX   0
C1C   1    0.550915    0.568891    0.280844    11.00000    0.02560    0.03363 =
         0.02902   -0.00301    0.00169   -0.00266
C2C   1    0.570409    0.636391    0.277802    11.00000    0.03855    0.03175 =
         0.03395    0.00070    0.00027   -0.00766
C3C   1    0.589975    0.649177    0.356048    11.00000    0.03734    0.03430 =
         0.03785   -0.00587    0.00634   -0.01139
C4C   1    0.584031    0.590522    0.399151    11.00000    0.03990    0.03280 =
         0.03202   -0.00452    0.00172   -0.00503
AFIX  23
H4CA  2    0.669022    0.582461    0.422636    11.00000   -1.20000
H4CB  2    0.512605    0.592342    0.433949    11.00000   -1.20000
AFIX   0
C5C   1    0.555836    0.543593    0.344980    11.00000    0.02379    0.03198 =
         0.03048   -0.00205    0.00058   -0.00158
C6C   1    0.534044    0.479643    0.336859    11.00000    0.02303    0.03050 =
         0.02644   -0.00219   -0.00030    0.00093
C7C   1    0.527468    0.429553    0.381805    11.00000    0.03093    0.03136 =
         0.03303    0.00338   -0.00046    0.00235
AFIX  43
H7C   2    0.537775    0.435162    0.430126    11.00000   -1.20000
AFIX   0
C8C   1    0.505778    0.371799    0.354983    11.00000    0.02999    0.02832 =
         0.04600    0.00548    0.00000    0.00326
AFIX  43
H8C   2    0.500221    0.337651    0.385031    11.00000   -1.20000
AFIX   0
C9C   1    0.492098    0.363759    0.283909    11.00000    0.03913    0.02261 =
         0.04986   -0.00476    0.00203    0.00241
AFIX  43
H9C   2    0.477638    0.323766    0.266606    11.00000   -1.20000
AFIX   0
C10C  1    0.498746    0.411638    0.237713    11.00000    0.03043    0.03296 =
         0.03684   -0.01189   -0.00073    0.00169
AFIX  43
H10C  2    0.490414    0.405283    0.189407    11.00000   -1.20000
AFIX   0
C11C  1    0.518088    0.469269    0.264973    11.00000    0.02385    0.02918 =
         0.03108   -0.00152   -0.00017    0.00254
C12C  1    0.448645    0.671189    0.251634    11.00000    0.05181    0.03014 =
         0.06976    0.00777   -0.00943   -0.00101
AFIX 137
H12G  2    0.433932    0.661548    0.202846    11.00000   -1.50000
H12H  2    0.463234    0.715146    0.256791    11.00000   -1.50000
H12I  2    0.371121    0.659064    0.278578    11.00000   -1.50000
AFIX   0
C13C  1    0.693572    0.655863    0.237542    11.00000    0.04651    0.05242 =
         0.03917    0.00211    0.00423   -0.02116
AFIX 137
H13G  2    0.770733    0.634102    0.255522    11.00000   -1.50000
H13H  2    0.706830    0.699903    0.242782    11.00000   -1.50000
H13I  2    0.681914    0.646038    0.188575    11.00000   -1.50000
AFIX   0
O1D   4   -0.062986    0.594082    0.351720    11.00000    0.04552    0.02750 =
         0.06237   -0.00393   -0.00652    0.01026
N1D   3    0.183275    0.405129    0.353706    11.00000    0.02547    0.02678 =
         0.03749    0.00140    0.00048    0.00537
AFIX  43
H1D   2    0.269978    0.406964    0.355107    11.00000   -1.20000
AFIX   0
C1D   1    0.098419    0.454043    0.354605    11.00000    0.02696    0.02569 =
         0.03183    0.00080   -0.00002    0.00623
C2D   1    0.117723    0.521233    0.355910    11.00000    0.02873    0.02362 =
         0.03973   -0.00100   -0.00458    0.00048
C3D   1   -0.029646    0.541362    0.354298    11.00000    0.03837    0.02508 =
         0.03659   -0.00511   -0.00320    0.00611
C4D   1   -0.123192    0.487020    0.354192    11.00000    0.02421    0.03215 =
         0.05615   -0.00585   -0.00324    0.00391
AFIX  23
H4DA  2   -0.177905    0.485994    0.396508    11.00000   -1.20000
H4DB  2   -0.181512    0.487448    0.313202    11.00000   -1.20000
AFIX   0
C5D   1   -0.028801    0.434631    0.351903    11.00000    0.03152    0.02381 =
         0.03666   -0.00205   -0.00133   -0.00307
C6D   1   -0.026516    0.369430    0.349038    11.00000    0.03807    0.02641 =
         0.03016    0.00181    0.00279    0.00045
C7D   1   -0.123065    0.323264    0.345922    11.00000    0.03666    0.04104 =
         0.04213   -0.00227    0.00635   -0.00437
AFIX  43
H7D   2   -0.214318    0.333097    0.344430    11.00000   -1.20000
AFIX   0
C8D   1   -0.080930    0.262858    0.345092    11.00000    0.06074    0.03459 =
         0.03361   -0.00352    0.01127   -0.01835
AFIX  43
H8D   2   -0.144739    0.231148    0.343373    11.00000   -1.20000
AFIX   0
C9D   1    0.052577    0.247753    0.346721    11.00000    0.06877    0.02275 =
         0.02680    0.00182    0.00885    0.00782
AFIX  43
H9D   2    0.077870    0.206026    0.346307    11.00000   -1.20000
AFIX   0
C10D  1    0.148230    0.292028    0.348912    11.00000    0.05189    0.03088 =
         0.02872    0.00237    0.00893    0.00949
AFIX  43
H10D  2    0.239147    0.281483    0.349517    11.00000   -1.20000
AFIX   0
C11D  1    0.108532    0.352723    0.350222    11.00000    0.03780    0.02710 =
         0.02630    0.00447    0.00279    0.00221
C12D  1    0.184730    0.543901    0.421810    11.00000    0.04079    0.04611 =
         0.05909   -0.01655   -0.01544    0.00438
AFIX 137
H12J  2    0.135448    0.529378    0.462108    11.00000   -1.50000
H12K  2    0.186443    0.588598    0.421842    11.00000   -1.50000
H12L  2    0.275244    0.528255    0.423712    11.00000   -1.50000
AFIX   0
C13D  1    0.186841    0.545707    0.291971    11.00000    0.04140    0.03474 =
         0.06444    0.01074    0.00437   -0.00140
AFIX 137
H13J  2    0.280339    0.534360    0.293363    11.00000   -1.50000
H13K  2    0.178861    0.590245    0.290736    11.00000   -1.50000
H13L  2    0.145858    0.528285    0.250614    11.00000   -1.50000
AFIX   0
HKLF 4
REM  CF solution in Pbc21
REM R1 =  0.0681 for    7097 Fo > 4sig(Fo)  and  0.0714 for all    7612 data
REM    549 parameters refined using      1 restraints
END
WGHT      0.1318      0.6050
REM Highest difference peak  0.687,  deepest hole -0.325,  1-sigma level  0.077
Q1    1   0.6058  0.2012  0.3809  11.00000  0.05    0.69
Q2    1   0.1015  0.5500  0.5252  11.00000  0.05    0.67
Q3    1  -0.1822  0.4072  0.3515  11.00000  0.05    0.63
Q4    1   0.4081  0.2978  0.5545  11.00000  0.05    0.63
Q5    1   0.0710  0.5935  0.3526  11.00000  0.05    0.60
Q6    1   0.1221  0.4882  0.3547  11.00000  0.05    0.59
Q7    1   0.6241  0.2655  0.5509  11.00000  0.05    0.58
Q8    1   0.6229  0.4304  0.5580  11.00000  0.05    0.57
Q9    1   0.3193  0.3436  0.5586  11.00000  0.05    0.56
Q10   1   0.5838  0.1564  0.5540  11.00000  0.05    0.55
Q11   1   0.0407  0.5376  0.3551  11.00000  0.05    0.55
Q12   1   0.5365  0.2129  0.5522  11.00000  0.05    0.55
Q13   1   0.3222  0.2067  0.4854  11.00000  0.05    0.54
Q14   1   0.1238  0.3235  0.3465  11.00000  0.05    0.54
Q15   1   1.0436  0.7021  0.5632  11.00000  0.05    0.53
REM The information below was added by Olex2.
REM
REM R1 = 0.0681 for 7097 Fo > 4sig(Fo) and 0.0714 for all 29648 data
REM n/a parameters refined using n/a restraints
REM Highest difference peak 0.69, deepest hole -0.33
REM Mean Shift 0, Max Shift 0.
REM +++ Tabular Listing of Refinement Information +++
REM R1_all = 0.0714
REM R1_gt = 0.0681
REM wR_ref = 0.1744
REM GOOF = 1.042
REM Shift_max = 0
REM Shift_mean = 0
REM Reflections_all = 29648
REM Reflections_gt = 7097
REM Parameters = n/a
REM Hole = 0.69
REM Peak = -0.33
REM Flack = n/a
;
