# Supplementary material for: Bruceolline D: 3,3-dimethyl-1H,4H-cyclo­penta­[b]indol-2(3H)-one
Source: Acta Crystallogr Sect E Struct Rep Online. 2013 Jun 8;69(Pt 7):o1043. doi: 10.1107/S1600536813014955 (PMC3772476; doi:10.1107/S1600536813014955)
Supplement: Supplementary file 2 [file e-69-o1043-Isup2.hkl]

#
# h,k,l, Fc-squared, Fo-squared, sigma(Fo-squared), status flag
#
data_I
_shelx_title ' CF solution in Pbc21'
_shelx_refln_list_code          4
_shelx_F_calc_maximum      554.73
_exptl_crystal_F_000      1696.00
_reflns_d_resolution_high  0.8080

loop_
 _space_group_symop_operation_xyz
 'x, y, z'
 '-x, -y, z+1/2'
 '-x, y+1/2, z'
 'x, -y+1/2, z+1/2'

_cell_length_a    10.1341
_cell_length_b    21.9219
_cell_length_c    19.3747
_cell_angle_alpha  90.000
_cell_angle_beta   90.000
_cell_angle_gamma  90.000

_shelx_F_squared_multiplier     1.000

loop_
 _refln_index_h
 _refln_index_k
 _refln_index_l
 _refln_F_squared_calc
 _refln_F_squared_meas
 _refln_F_squared_sigma
 _refln_observed_status
   2  10 -20         41.91         29.35         6.24 o
   2  11 -20         13.08         13.05         4.90 o
   3  11 -20        111.75        105.90         9.49 o
   2  12 -20         48.94         62.99         7.88 o
   3  12 -20          1.51          6.28         3.40 o
   2  13 -20         27.83         16.09         4.48 o
   3   9 -19          9.29          3.59         3.87 o
   3  10 -19        189.70        235.61        17.29 o
   4  10 -19         17.14         20.11         5.21 o
   3  11 -19         85.17         73.41        10.10 o
   4  11 -19          1.64         -1.39         3.28 o
   3  12 -19         38.09         44.75         7.83 o
   4  12 -19          6.24          8.52         3.28 o
   3  13 -19          3.09          2.56         3.45 o
   4  13 -19         48.76         43.37         6.14 o
   2  14 -19        160.08        200.64        14.66 o
   3  14 -19          9.73          8.70         3.51 o
   2  15 -19        126.14        109.84         8.02 o
   1  16 -19          9.36         12.13         4.18 o
   4   8 -18        106.61        109.41        12.80 o
   4   9 -18         66.86         49.54         8.72 o
   5   9 -18         67.60         57.13         8.69 o
   4  10 -18         28.08         32.14         7.58 o
   5  10 -18        144.02        170.78        14.07 o
   6  10 -18        179.84        181.38        12.23 o
   4  11 -18         22.20         15.19         5.63 o
   5  11 -18          4.50          5.01         4.56 o
   6  11 -18         63.67         49.46         6.42 o
   3  12 -18          5.36          2.17         4.64 o
   4  12 -18         42.70         28.88         7.05 o
   5  12 -18          7.87         17.65         5.33 o
   3  13 -18         23.86         22.56         7.01 o
   4  13 -18          5.89         18.99         5.72 o
   5  13 -18        161.58        168.14        12.26 o
   3  14 -18         62.10         65.57         7.80 o
   4  14 -18          6.59          6.75         4.70 o
   3  15 -18         61.92         74.46         9.33 o
   4  15 -18         75.69         72.35         8.09 o
   2  16 -18         41.35         39.41         4.88 o
   3  16 -18         48.88         46.86         6.85 o
   1  17 -18         63.19         56.24         8.14 o
   2  17 -18         88.00         74.81         8.38 o
   4   7 -17        383.93        379.63        25.30 o
   5   7 -17         71.38         69.79        10.78 o
   4   8 -17        364.50        418.04        26.56 o
   5   8 -17         51.08         42.09         8.54 o
   6   8 -17        742.32        846.75        33.86 o
   3   9 -17         16.20         15.81         5.66 o
   4   9 -17        117.38        115.21        14.32 o
   5   9 -17          7.76          8.95         5.77 o
   6   9 -17         71.91         70.02         9.66 o
   3  10 -17         76.63         91.35        11.72 o
   4  10 -17        105.00        107.14         9.23 o
   5  10 -17         14.11         17.17         6.44 o
   6  10 -17         19.61         22.26         6.45 o
   7  10 -17         12.38         14.81         4.49 o
   3  11 -17         42.09         44.88         9.05 o
   4  11 -17          4.18         -3.14         6.07 o
   5  11 -17        213.39        210.68        17.34 o
   6  11 -17        280.97        250.41        16.64 o
   3  12 -17         60.80         49.46         9.89 o
   4  12 -17        205.42        219.95        14.40 o
   5  12 -17          8.23          9.59         3.44 o
   6  12 -17         59.89         74.97         8.90 o
   4  13 -17         12.21          8.64         4.28 o
   5  13 -17         93.99         88.80        12.72 o
   6  13 -17        313.90        327.77        17.19 o
   4  14 -17          1.17          7.04         5.59 o
   5  14 -17         87.55        124.69        11.60 o
   3  15 -17         57.32         39.75         5.76 o
   4  15 -17         89.03         93.99        10.49 o
   5  15 -17         69.24         72.96         8.35 o
   3  16 -17          6.45          8.49         3.31 o
   4  16 -17         70.85         71.99         8.88 o
   2  17 -17         32.18         21.75         6.00 o
   3  17 -17        359.59        354.40        18.83 o
   4  17 -17         87.13         85.80         8.22 o
   0  18 -17         41.48         45.65         8.64 o
   1  18 -17         88.24         75.97         7.11 o
   2  18 -17         44.65         42.69         4.03 o
   3  18 -17        310.10        348.31        16.70 o
   4   7 -16        236.15        253.48        21.64 o
   5   7 -16        265.43        253.75        20.97 o
   6   7 -16        240.71        295.61        21.49 o
   2   8 -16         78.36         78.96        12.17 o
   4   8 -16         15.76         19.89         7.43 o
   5   8 -16        134.37        164.12        16.98 o
   6   8 -16         16.88         24.19         6.68 o
   7   8 -16        217.19        253.13        17.40 o
   1   9 -16          1.42         -0.79         5.96 o
   2   9 -16        595.49        568.33        33.51 o
   3   9 -16         75.53         58.64        11.05 o
   4   9 -16        218.19        196.50        18.35 o
   5   9 -16         18.05         24.31         8.17 o
   6   9 -16         58.81         61.75        10.47 o
   7   9 -16         10.51         10.65         5.72 o
   1  10 -16         12.10          6.68         7.08 o
   2  10 -16       1665.11       1829.89        63.95 o
   3  10 -16        270.43        310.22        24.19 o
   4  10 -16        108.24        122.47        10.69 o
   5  10 -16        209.42        269.10        21.52 o
   6  10 -16        243.24        285.84        20.56 o
   7  10 -16         67.58         79.63         9.76 o
   1  11 -16         52.70         54.97        11.30 o
   2  11 -16        175.62        164.69        18.27 o
   3  11 -16        109.64        108.86        14.81 o
   4  11 -16         61.80         66.89         8.13 o
   5  11 -16        630.34        612.94        22.08 o
   6  11 -16        179.69        160.63        15.08 o
   7  11 -16        462.63        485.03        22.60 o
   2  12 -16         14.10         12.68         7.49 o
   3  12 -16        317.60        334.81        24.47 o
   4  12 -16         18.17         18.08         9.09 o
   5  12 -16         64.58         69.54         8.95 o
   6  12 -16          8.77         15.07         3.98 o
   2  13 -16         15.00         14.68         7.31 o
   3  13 -16         77.46         67.54        11.78 o
   4  13 -16         72.90         61.19         7.66 o
   5  13 -16         38.02         38.80         5.38 o
   6  13 -16        667.50        653.93        19.24 o
   2  14 -16         32.32         45.96         9.81 o
   3  14 -16         77.23         79.03        12.64 o
   4  14 -16         20.09         18.89         4.44 o
   5  14 -16          5.71          5.08         3.77 o
   6  14 -16         16.47         20.22         3.89 o
   3  15 -16         26.18         22.74         7.78 o
   4  15 -16        140.15        148.97        11.02 o
   5  15 -16         60.90         56.00         5.85 o
   6  15 -16         21.83         19.07         4.57 o
   3  16 -16        179.79        217.36        13.69 o
   4  16 -16         56.82         67.56         6.65 o
   5  16 -16         21.63         28.58         4.25 o
   2  17 -16         43.37         57.92         9.94 o
   3  17 -16        149.78        149.49         9.41 o
   4  17 -16         23.98         18.46         4.86 o
   5  17 -16         31.54         21.23         4.55 o
   1  18 -16         59.82         74.87        10.66 o
   2  18 -16        477.31        577.37        27.09 o
   3  18 -16         26.51         33.03         3.91 o
   4  18 -16         85.15         99.04         9.25 o
   1  19 -16        341.47        286.59        13.20 o
   2  19 -16        412.06        386.28        26.70 o
   3  19 -16        467.62        449.48        19.45 o
   0  20 -16        142.85        163.75        12.38 o
   1  20 -16        300.40        356.40        17.96 o
   1   1 -15        137.59        148.35         8.90 o
   2   1 -15        285.82        272.96        11.69 o
   3   1 -15        594.45        483.28        31.07 o
   0   2 -15        680.04        894.68        30.58 o
   1   2 -15        770.19       1002.73        23.12 o
   2   2 -15          9.47         10.28         2.81 o
   1   3 -15        284.97        250.45        11.30 o
   2   3 -15         41.21         34.54         3.94 o
   0   4 -15       1196.30       1562.04        42.30 o
   1   4 -15        460.18        528.73        14.58 o
   2   4 -15         62.35         82.99         7.52 o
   1   5 -15        195.25        174.15         8.39 o
   0   6 -15       1087.10       1157.24        34.49 o
   1   6 -15        349.42        428.69        21.41 o
   5   6 -15        106.70        106.84        14.39 o
   6   6 -15       1434.62       1905.68        61.44 o
   7   6 -15         71.58         66.00         9.94 o
   1   7 -15        562.35        511.17        30.72 o
   2   7 -15        331.06        305.41        23.46 o
   5   7 -15        652.30        657.92        35.59 o
   6   7 -15         21.29         23.77         8.08 o
   7   7 -15         24.18         22.47         6.23 o
   1   8 -15        327.20        384.60        26.83 o
   2   8 -15       1590.22       1725.83        60.98 o
   3   8 -15        275.37        361.83        25.63 o
   5   8 -15       1204.58       1484.57        56.45 o
   6   8 -15        307.61        321.51        23.76 o
   7   8 -15        207.29        223.01        18.45 o
   1   9 -15         38.22         36.62         8.34 o
   2   9 -15        733.41        677.31        36.59 o
   3   9 -15         67.91         87.54        13.14 o
   4   9 -15        361.91        334.84        24.57 o
   5   9 -15         75.12         75.35        13.03 o
   6   9 -15          0.21         -0.23         5.69 o
   7   9 -15         80.13         66.99        10.45 o
   8   9 -15        112.91        106.45        10.14 o
   1  10 -15       1499.63       1622.22        60.06 o
   2  10 -15         93.34         92.59        14.11 o
   3  10 -15       1160.25       1229.01        51.07 o
   4  10 -15        143.06        134.59        15.90 o
   5  10 -15        499.00        522.09        21.74 o
   6  10 -15         96.42         98.66        12.92 o
   7  10 -15        312.23        294.50        20.17 o
   8  10 -15        150.15        155.66        11.75 o
   1  11 -15        103.82         84.25        13.32 o
   2  11 -15        483.65        427.45        29.77 o
   3  11 -15        166.87        154.78        18.06 o
   4  11 -15        219.54        179.34        18.62 o
   5  11 -15        342.44        317.84        16.86 o
   6  11 -15          2.88          5.48         3.37 o
   7  11 -15        287.33        263.17        18.52 o
   8  11 -15         31.50         34.18         5.59 o
   1  12 -15       1254.24       1415.63        56.17 o
   2  12 -15        535.47        624.23        35.46 o
   3  12 -15        197.73        252.42        22.54 o
   4  12 -15        468.56        502.48        30.44 o
   5  12 -15        885.88       1079.46        31.64 o
   6  12 -15        244.51        255.96        14.02 o
   7  12 -15        698.56        847.15        33.04 o
   1  13 -15         22.79         23.33         7.76 o
   2  13 -15          8.82          8.72         6.56 o
   3  13 -15         60.42         59.77        11.28 o
   4  13 -15         75.41         53.84        10.18 o
   5  13 -15         14.82          7.88         4.63 o
   6  13 -15        477.26        419.80        18.79 o
   7  13 -15         19.37         19.51         3.82 o
   1  14 -15         85.20         69.69        12.68 o
   2  14 -15        755.97        881.20        42.59 o
   3  14 -15         68.85         71.47         8.30 o
   4  14 -15         59.83         39.34        13.18 o
   5  14 -15        306.09        359.34        16.59 o
   6  14 -15         48.62         65.78         6.79 o
   7  14 -15         63.34         79.32         8.89 o
   1  15 -15         19.99         24.07         9.20 o
   2  15 -15        137.49        138.70        16.55 o
   3  15 -15         54.31         59.63        11.29 o
   4  15 -15        222.33        206.96        13.12 o
   5  15 -15         63.41         67.21         7.58 o
   6  15 -15          8.01          7.55         3.15 o
   2  16 -15         71.17         75.34         7.83 o
   3  16 -15         17.14         13.70         4.48 o
   4  16 -15         40.99         43.30         7.56 o
   5  16 -15        307.99        407.16        16.02 o
   6  16 -15          5.21          7.28         2.93 o
   2  17 -15        505.90        487.38        25.42 o
   3  17 -15         54.29         50.45         6.80 o
   4  17 -15        179.56        186.51        11.18 o
   5  17 -15         50.01         48.51         5.27 o
   1  18 -15         34.60         42.41         9.49 o
   2  18 -15        280.72        296.04        13.78 o
   3  18 -15         40.62         51.59         6.28 o
   4  18 -15        203.85        216.14        10.92 o
   5  18 -15         11.12         11.82         4.01 o
   1  19 -15         61.97         70.37         8.68 o
   2  19 -15        423.99        391.35        15.76 o
   3  19 -15        107.33         88.61         9.98 o
   4  19 -15         90.22         88.14         8.74 o
   0  20 -15         86.86        131.31        12.91 o
   1  20 -15         83.70         89.22         7.57 o
   2  20 -15         19.29         28.76         3.52 o
   1  21 -15         27.27         27.49         5.50 o
   0   0 -14      27136.87      31487.10       537.28 o
   1   0 -14       1664.24       2115.58        48.88 o
   2   0 -14       4211.46       4867.15       119.91 o
   3   0 -14        366.52        368.65        24.61 o
   4   0 -14        404.59        432.68        29.37 o
   1   1 -14        147.09        129.59         7.96 o
   2   1 -14        310.91        286.04        10.36 o
   3   1 -14        506.64        430.16        11.74 o
   4   1 -14        182.32        149.10        10.11 o
   0   2 -14       1188.87       1405.36        39.66 o
   1   2 -14        221.51        254.29         9.69 o
   2   2 -14          0.41          2.20         2.52 o
   3   2 -14         44.75         52.63         4.69 o
   4   2 -14        198.23        220.57        20.41 o
   1   3 -14         91.31         68.01         5.34 o
   2   3 -14        423.38        376.35        13.67 o
   3   3 -14        404.69        342.29        15.15 o
   0   4 -14          1.11          1.96         2.90 o
   1   4 -14        811.79        869.69        23.21 o
   2   4 -14        144.83        193.00         8.59 o
   3   4 -14        144.14        162.22        10.43 o
   1   5 -14         88.85         71.85         4.82 o
   2   5 -14         93.18         72.55         6.18 o
   3   5 -14        241.22        198.26        14.56 o
   5   5 -14        110.32        114.42        15.17 o
   6   5 -14         89.58        102.84        13.43 o
   7   5 -14        135.36        142.12        15.19 o
   0   6 -14         20.56         31.00         4.93 o
   1   6 -14       1142.61       1292.07        24.20 o
   2   6 -14         50.23         58.42         6.70 o
   5   6 -14        452.60        530.42        32.01 o
   6   6 -14        180.03        192.15        19.20 o
   7   6 -14        113.70        106.06        13.99 o
   1   7 -14        297.99        266.47        10.08 o
   2   7 -14        138.93        136.22         9.73 o
   3   7 -14        309.25        267.03        21.83 o
   5   7 -14        289.41        273.64        23.23 o
   6   7 -14         70.43         58.69        11.01 o
   7   7 -14         50.82         44.19        10.18 o
   0   8 -14       1231.79       1517.36        32.65 o
   1   8 -14        295.92        313.45        11.02 o
   2   8 -14       1284.40       1478.82        55.31 o
   3   8 -14         11.10         20.24         8.30 o
   4   8 -14        138.09        172.73        17.81 o
   5   8 -14         14.60         37.89        10.44 o
   6   8 -14         28.73         30.48         8.39 o
   7   8 -14         25.37         40.21         8.68 o
   8   8 -14        103.57        140.93        13.42 o
   1   9 -14         47.61         35.77         9.43 o
   2   9 -14        207.13        171.28        19.17 o
   3   9 -14        366.31        314.87        25.09 o
   4   9 -14         94.86         85.24        13.81 o
   5   9 -14        554.14        516.77        22.49 o
   6   9 -14         54.39         48.61        10.88 o
   7   9 -14        535.21        540.51        30.06 o
   8   9 -14        220.01        207.73        16.22 o
   9   9 -14        262.52        255.04        15.87 o
   0  10 -14        862.72        812.22        41.11 o
   1  10 -14        136.76        154.63        17.47 o
   2  10 -14        282.21        252.69        22.24 o
   3  10 -14         23.17         15.64         7.03 o
   4  10 -14         27.85         27.89         8.79 o
   5  10 -14         15.48         15.02         5.37 o
   6  10 -14         20.99         30.81         6.19 o
   7  10 -14        119.74        132.35        14.61 o
   8  10 -14         70.73         84.23        10.25 o
   9  10 -14         17.12         21.48         5.10 o
   1  11 -14         58.11         45.74        10.34 o
   2  11 -14        866.71        722.76        39.16 o
   3  11 -14        427.08        382.39        27.81 o
   4  11 -14        423.92        365.50        27.21 o
   5  11 -14         14.71          9.72         8.04 o
   6  11 -14         49.00         48.89         7.25 o
   7  11 -14        166.65        163.24        11.01 o
   8  11 -14         30.25         23.05         5.95 o
   0  12 -14        870.65        863.37        43.35 o
   1  12 -14         34.54         29.23         9.47 o
   2  12 -14        458.29        427.69        29.70 o
   3  12 -14          7.67          8.72         9.39 o
   4  12 -14        820.35        978.63        45.05 o
   5  12 -14        124.84        150.33        12.10 o
   6  12 -14       1006.21       1225.85        61.04 o
   7  12 -14         57.45         66.78         7.06 o
   8  12 -14        107.48        119.39        11.07 o
   1  13 -14         47.72         37.21        10.61 o
   2  13 -14          5.02          1.31         6.15 o
   3  13 -14        120.42         98.64         9.94 o
   4  13 -14        348.71        340.56        25.87 o
   5  13 -14         98.25         97.24         9.82 o
   6  13 -14        508.98        489.92        20.01 o
   7  13 -14        277.48        265.25        12.82 o
   8  13 -14        115.45        110.56         9.85 o
   0  14 -14        364.22        365.16        27.09 o
   1  14 -14        192.30        222.69        21.43 o
   2  14 -14        628.41        693.09        35.71 o
   3  14 -14          3.88          9.10         4.28 o
   4  14 -14        191.77        183.62        18.35 o
   5  14 -14         55.68         59.88         7.66 o
   6  14 -14          0.25         11.74         8.52 o
   7  14 -14        147.42        192.95        10.27 o
   1  15 -14         28.60         30.24         5.89 o
   2  15 -14         80.27         64.52         8.38 o
   3  15 -14         24.22         33.81         6.44 o
   4  15 -14         37.85         45.82         5.81 o
   5  15 -14         49.43         50.71         7.26 o
   6  15 -14        129.40        132.32        21.74 o
   7  15 -14        277.50        287.00         9.70 o
   1  16 -14        286.94        313.35        16.98 o
   2  16 -14        564.12        554.81        22.02 o
   3  16 -14         34.26         27.79         6.02 o
   4  16 -14        564.38        559.00        17.44 o
   5  16 -14         31.80         26.63         5.31 o
   6  16 -14         57.47         66.95         6.43 o
   1  17 -14         50.33         35.84         7.81 o
   2  17 -14        521.56        540.58        21.29 o
   3  17 -14         50.66         44.95         5.42 o
   4  17 -14        223.86        218.46        10.26 o
   5  17 -14        106.81         87.15         7.78 o
   6  17 -14         24.01         28.14         4.26 o
   0  18 -14        170.96        237.73        18.21 o
   1  18 -14        159.16        156.48        14.61 o
   2  18 -14         42.02         80.09         7.01 o
   3  18 -14          6.53          9.59         3.04 o
   4  18 -14          1.38          3.89         3.33 o
   5  18 -14         33.16         36.72         4.89 o
   1  19 -14         32.36         33.33         3.77 o
   2  19 -14        844.38        760.56        19.20 o
   3  19 -14         37.19         38.32         3.99 o
   4  19 -14        233.46        209.33        14.17 o
   5  19 -14         13.09         13.43         3.00 o
   0  20 -14        146.81        194.35        10.95 o
   1  20 -14          5.93          6.52         2.30 o
   2  20 -14          8.04         10.28         2.62 o
   3  20 -14          8.59          7.84         5.14 o
   1  21 -14         16.87         21.67         3.31 o
   2  21 -14        117.13        110.34         7.09 o
   1   1 -13        127.76        127.20         6.75 o
   2   1 -13        475.74        402.70        10.78 o
   3   1 -13        116.42        114.06         6.49 o
   4   1 -13         14.22         26.37         4.29 o
  10   1 -13         76.70         79.91         8.69 o
   0   2 -13       1141.83       1406.78        46.03 o
   1   2 -13        703.21        867.33        17.74 o
   2   2 -13         29.45         22.44         3.47 o
   3   2 -13         36.75         36.52         3.55 o
   4   2 -13        306.19        420.27        16.23 o
  10   2 -13         83.61         94.53         9.89 o
   1   3 -13         46.91         38.67         3.92 o
   2   3 -13        237.58        204.11         8.66 o
   3   3 -13          0.02         -0.71         2.67 o
   4   3 -13        448.29        382.36        16.03 o
  10   3 -13        188.10        211.78        14.53 o
   0   4 -13       2715.12       3130.95        64.80 o
   1   4 -13          7.78         14.57         2.47 o
   2   4 -13        111.57        121.35         6.82 o
   3   4 -13          1.81          2.48         2.87 o
   4   4 -13          7.08          3.84         7.15 o
   6   4 -13        279.11        368.48        25.58 o
   7   4 -13        149.88        171.24        17.09 o
  10   4 -13         45.99         60.95         8.40 o
   1   5 -13          1.22          0.73         2.11 o
   2   5 -13        151.27        116.94         6.57 o
   3   5 -13          0.58          1.38         3.50 o
   4   5 -13        154.95        138.68        12.43 o
   5   5 -13         73.45         88.38        13.07 o
   6   5 -13        238.71        216.77        20.35 o
   7   5 -13        196.93        170.11        17.94 o
  10   5 -13         54.25         43.51         7.25 o
   0   6 -13        752.75        801.84        23.59 o
   1   6 -13         15.39         25.09         3.66 o
   2   6 -13        144.32        168.32        10.69 o
   3   6 -13         36.68         15.35         6.60 o
   5   6 -13          0.62          4.78         6.10 o
   6   6 -13          3.78         -5.39         5.90 o
   7   6 -13         34.32         46.83        10.53 o
  10   6 -13         29.90         29.52         6.04 o
   1   7 -13        268.88        237.71         8.63 o
   2   7 -13         51.85         46.35         5.01 o
   3   7 -13         80.31         74.65        11.75 o
   5   7 -13        158.79        114.75        15.12 o
   6   7 -13         33.15         22.06         5.97 o
   7   7 -13         45.88         42.34         9.96 o
   8   7 -13        162.60        166.22        16.04 o
  10   7 -13          8.30          4.22         3.33 o
   0   8 -13         16.57         18.06         4.20 o
   1   8 -13        387.53        297.33        11.89 o
   2   8 -13        596.65        617.53        22.92 o
   3   8 -13        158.85        135.36        15.84 o
   4   8 -13        439.80        380.92        26.75 o
   5   8 -13       1614.97       1883.88        45.91 o
   6   8 -13        250.87        246.36        22.28 o
   7   8 -13        677.81        772.64        38.73 o
   8   8 -13        682.40        716.36        34.20 o
   1   9 -13         21.21         17.09         4.13 o
   2   9 -13        204.89        165.46         9.24 o
   3   9 -13        458.87        375.78        26.90 o
   4   9 -13         55.59         54.92        11.33 o
   5   9 -13        709.54        598.84        24.76 o
   6   9 -13          1.23         -2.96         4.34 o
   7   9 -13        129.89        141.73        16.43 o
   8   9 -13         92.99         99.47        13.38 o
   9   9 -13         56.15         69.63         8.14 o
   0  10 -13       2225.93       2457.30       101.05 o
   1  10 -13        889.91        967.04        22.39 o
   2  10 -13       2322.48       2530.18        77.44 o
   3  10 -13       1044.35       1193.65        34.72 o
   4  10 -13       1057.19       1257.97        36.05 o
   5  10 -13       1467.93       1500.00        41.43 o
   6  10 -13        249.37        250.50        15.58 o
   7  10 -13        600.03        669.80        29.62 o
   8  10 -13        136.02        137.24        14.28 o
   9  10 -13        202.08        230.34        11.42 o
   1  11 -13         12.71         14.30         8.01 o
   2  11 -13        725.20        620.51        35.84 o
   3  11 -13        223.11        190.26        13.52 o
   4  11 -13         37.16         17.02         5.34 o
   5  11 -13        142.02        114.56        11.08 o
   6  11 -13        622.42        548.73        23.12 o
   7  11 -13         97.72         86.63         8.77 o
   8  11 -13        409.58        415.10        24.00 o
   9  11 -13          1.47          1.84         3.82 o
   0  12 -13         26.01         42.22        10.20 o
   1  12 -13       2374.78       2619.51        80.36 o
   2  12 -13          7.67         12.97         5.89 o
   3  12 -13       1091.51       1239.44        36.23 o
   4  12 -13         98.66        116.35        10.83 o
   5  12 -13         84.07         74.49        12.18 o
   6  12 -13         70.65         77.28         9.17 o
   7  12 -13         83.66         93.88         8.90 o
   8  12 -13         40.42         47.90         5.52 o
   1  13 -13        180.21        174.44        19.84 o
   2  13 -13         72.02         50.33         7.80 o
   3  13 -13        545.23        475.38        21.87 o
   4  13 -13         41.85         39.55         7.04 o
   5  13 -13          8.23         -0.68         7.10 o
   6  13 -13        570.11        593.83        23.42 o
   7  13 -13         77.35         69.03         7.47 o
   8  13 -13        167.83        183.10         9.23 o
   0  14 -13         15.74         22.62         9.03 o
   1  14 -13        167.56        176.91        13.14 o
   2  14 -13          0.97          0.03         4.29 o
   3  14 -13          9.21         16.48         5.17 o
   4  14 -13        160.70        196.71        13.59 o
   5  14 -13        388.20        447.36        20.51 o
   6  14 -13        178.43        197.42        12.88 o
   7  14 -13        559.01        652.79        21.34 o
   8  14 -13         40.30         38.72         6.69 o
   1  15 -13        187.04        190.24        13.80 o
   2  15 -13        119.78        102.51        10.41 o
   3  15 -13        110.42        119.92        10.75 o
   4  15 -13          6.67          6.96         4.31 o
   5  15 -13         86.00         85.80         9.30 o
   6  15 -13         12.01          8.08        11.23 o
   7  15 -13        105.82        106.83         6.66 o
   0  16 -13         35.68         18.70         5.53 o
   1  16 -13        181.58        216.25        11.41 o
   2  16 -13          5.70         10.31         4.84 o
   3  16 -13          4.79         -0.86         4.47 o
   4  16 -13        176.31        170.97         8.64 o
   5  16 -13        125.01        132.10        10.73 o
   6  16 -13        590.20        732.38        22.97 o
   7  16 -13         88.49        102.13         6.37 o
   1  17 -13        356.70        343.37        14.21 o
   2  17 -13        232.94        218.24        22.15 o
   3  17 -13        351.02        293.32        13.32 o
   4  17 -13        300.36        318.25        13.15 o
   5  17 -13         95.44         86.87         8.34 o
   6  17 -13        183.46        192.70        10.79 o
   0  18 -13         10.90          9.82         5.23 o
   1  18 -13        189.75        219.26        10.95 o
   2  18 -13        202.52        243.28        10.00 o
   3  18 -13         41.66         50.72         5.73 o
   4  18 -13        212.18        254.78        11.13 o
   5  18 -13         39.35         52.73         9.33 o
   6  18 -13          9.66          8.39         3.59 o
   1  19 -13        162.91        157.84         9.21 o
   2  19 -13        224.63        189.70         8.46 o
   3  19 -13        192.21        192.13         7.40 o
   4  19 -13         35.63         38.30         4.41 o
   5  19 -13         19.83         21.60         4.08 o
   0  20 -13         20.07         24.15         5.83 o
   1  20 -13         17.91         31.93         3.93 o
   2  20 -13          4.39         12.22         3.69 o
   3  20 -13          7.02          8.76         2.51 o
   4  20 -13          0.76         -2.33         2.33 o
   5  20 -13         28.36         38.94         5.98 o
   1  21 -13         27.26         29.93         3.40 o
   2  21 -13         89.98         93.57         4.51 o
   3  21 -13         62.96         66.65         7.87 o
   0  22 -13        103.68        110.38         7.37 o
   1  22 -13        282.70        319.93         8.66 o
   2  22 -13          6.32          9.71         3.01 o
   0   0 -12        391.50        438.24        26.79 o
   1   0 -12      15406.83      17741.35       578.11 o
   2   0 -12        555.11        695.57        24.13 o
   3   0 -12       2812.63       3528.03        86.56 o
   4   0 -12        314.87        371.85        18.41 o
   5   0 -12       1982.81       2205.85        73.34 o
   1   1 -12        363.44        334.00         9.18 o
   2   1 -12        266.84        254.75         9.14 o
   3   1 -12        987.49        982.66        31.44 o
   4   1 -12         99.82         83.52         6.40 o
   5   1 -12        420.28        367.26        15.57 o
  10   1 -12         10.14          5.00         4.88 o
   0   2 -12        609.62        838.13        31.68 o
   1   2 -12       3902.15       4785.30        44.95 o
   2   2 -12        135.20        200.52         8.06 o
   3   2 -12        175.52        222.27         8.55 o
   4   2 -12         41.18         44.41         4.89 o
   5   2 -12        166.41        173.45        12.81 o
  10   2 -12         42.97         45.07         8.05 o
   1   3 -12        317.70        267.69         9.24 o
   2   3 -12        410.72        356.93         9.92 o
   3   3 -12        411.83        376.47        10.33 o
   4   3 -12        424.18        351.48        27.39 o
   5   3 -12        179.72        146.83        10.02 o
   7   3 -12         15.98         13.08         6.29 o
  10   3 -12         13.27         23.43         6.51 o
   0   4 -12        943.18       1065.59        31.49 o
   1   4 -12        619.35        792.16        15.90 o
   2   4 -12       1770.43       2201.00        56.17 o
   3   4 -12          1.34         -1.18         2.61 o
   4   4 -12        891.85        956.66        29.09 o
   5   4 -12        718.83        763.09        22.97 o
   6   4 -12         67.61         84.10        12.76 o
   7   4 -12          7.30          2.34         5.21 o
  10   4 -12          0.41          2.00         5.02 o
   1   5 -12         26.78         18.50         2.77 o
   2   5 -12        120.29        104.42         5.44 o
   3   5 -12        155.22        139.04         7.86 o
   4   5 -12        301.03        246.01        15.03 o
   5   5 -12        273.10        267.83        16.01 o
   6   5 -12          5.37          8.94         5.91 o
   7   5 -12         96.35        117.99        15.12 o
  10   5 -12        140.06        120.63        12.21 o
   0   6 -12         25.13         36.78         5.02 o
   1   6 -12        119.06        177.39         7.07 o
   2   6 -12        160.93        171.72         8.60 o
   3   6 -12         32.37         44.82         5.42 o
   4   6 -12        173.63        158.04        24.51 o
   5   6 -12        276.35        335.93        24.72 o
   6   6 -12         27.55         27.21         8.61 o
   7   6 -12         35.72         32.67         9.68 o
  10   6 -12        242.84        269.90        17.21 o
   1   7 -12        110.95        110.12         5.74 o
   2   7 -12         53.87         39.68         4.50 o
   3   7 -12         82.67         82.86         7.51 o
   4   7 -12        767.58        629.85        27.15 o
   5   7 -12        104.83         97.05        14.21 o
   6   7 -12         62.59         47.87        11.00 o
   7   7 -12        198.84        209.90        20.77 o
  10   7 -12        114.07        119.67        11.45 o
   0   8 -12         94.03        109.24         8.09 o
   1   8 -12        275.28        312.55        10.48 o
   2   8 -12         70.76         82.05         6.29 o
   3   8 -12         22.05         16.54         5.48 o
   4   8 -12         80.43         69.70        13.53 o
   5   8 -12        170.33        161.70        12.60 o
   6   8 -12          1.82          2.85         6.03 o
   7   8 -12        437.83        510.42        32.19 o
   9   8 -12        238.56        255.83        17.36 o
  10   8 -12          6.75         12.52         4.82 o
   1   9 -12          0.18          5.57         3.56 o
   2   9 -12        296.99        240.50        14.81 o
   3   9 -12         59.01         58.24         7.44 o
   4   9 -12        415.37        402.43        19.41 o
   5   9 -12         55.85         48.05         7.39 o
   6   9 -12        173.77        185.48        13.86 o
   7   9 -12         87.99         93.54         9.51 o
   9   9 -12          8.12         10.96         5.42 o
  10   9 -12        154.32        168.81        12.15 o
   0  10 -12       3781.18       4537.24        78.97 o
   1  10 -12        514.66        560.64        23.12 o
   2  10 -12       4491.51       5154.75        97.55 o
   3  10 -12        579.74        638.80        24.47 o
   4  10 -12         77.15         86.28         9.40 o
   5  10 -12         53.59         54.73        10.79 o
   6  10 -12       1114.09       1254.64        37.07 o
   7  10 -12         67.95         74.15         8.65 o
   8  10 -12         63.16         58.16         7.10 o
   9  10 -12         28.37         39.20         5.34 o
   1  11 -12         46.00         37.81         4.15 o
   2  11 -12        143.73        100.34         8.22 o
   3  11 -12        536.72        466.04        21.40 o
   4  11 -12         44.29         42.34         6.86 o
   5  11 -12        678.22        648.00        26.43 o
   6  11 -12        740.11        640.88        25.83 o
   7  11 -12        219.39        203.29        13.74 o
   8  11 -12        688.53        635.95        21.98 o
   9  11 -12         73.76         91.87         8.06 o
   0  12 -12       1069.44       1120.73        48.56 o
   1  12 -12       1158.93       1237.20        28.89 o
   2  12 -12        259.71        282.03        16.31 o
   3  12 -12        469.37        488.21        74.00 o
   4  12 -12         13.16         10.08         5.26 o
   5  12 -12        129.38        123.93        23.46 o
   6  12 -12         14.34         24.36         6.15 o
   7  12 -12         21.69         31.36         6.18 o
   8  12 -12         16.25         27.84         5.39 o
   9  12 -12         28.01         39.63         4.69 o
   1  13 -12        309.68        290.57        13.72 o
   2  13 -12         26.68         19.46         4.86 o
   3  13 -12        740.46        681.12        38.62 o
   4  13 -12        535.43        479.40        22.27 o
   5  13 -12         41.95         45.68        12.67 o
   6  13 -12       1588.54       1531.51        40.86 o
   7  13 -12        231.40        235.88        14.21 o
   8  13 -12        272.10        285.08        11.33 o
   0  14 -12        463.74        478.76        21.54 o
   1  14 -12       1993.34       2087.71        47.38 o
   2  14 -12         81.85         93.70        10.00 o
   3  14 -12        660.32        708.93        27.15 o
   4  14 -12         80.88         89.23         9.99 o
   5  14 -12         10.52          1.08        10.17 o
   6  14 -12         21.68         17.71         5.84 o
   7  14 -12          4.46          4.03         3.99 o
   8  14 -12        100.97        137.01         6.87 o
   1  15 -12         57.03         44.24         5.72 o
   2  15 -12        171.39        157.27        15.37 o
   3  15 -12        156.54        131.83        11.89 o
   4  15 -12        168.55        151.69         9.98 o
   5  15 -12         97.65         91.35        15.31 o
   6  15 -12          6.02          6.39         4.81 o
   7  15 -12          9.49          3.23        11.09 o
   8  15 -12         20.45         26.19         4.07 o
   0  16 -12       1119.23       1132.23        34.19 o
   1  16 -12         19.92         20.66         4.40 o
   2  16 -12        453.99        420.53        32.48 o
   3  16 -12        488.36        535.46        23.32 o
   4  16 -12        298.22        277.06        13.09 o
   5  16 -12          5.51          7.81         4.97 o
   6  16 -12        238.65        212.55        12.86 o
   7  16 -12          3.49         13.80         3.09 o
   1  17 -12        438.04        397.85        15.78 o
   2  17 -12         20.05         14.45         3.91 o
   3  17 -12        270.13        247.75        10.67 o
   4  17 -12         84.25         77.40         6.31 o
   5  17 -12         68.85         65.12         7.80 o
   6  17 -12          8.25          8.73         3.49 o
   7  17 -12         35.91         43.78         5.29 o
   0  18 -12        586.26        632.80        33.91 o
   1  18 -12         66.27         75.26         7.09 o
   2  18 -12        116.86        119.29         7.47 o
   3  18 -12          3.24          5.92         4.87 o
   4  18 -12         16.64         13.13         3.26 o
   5  18 -12         38.98         33.91         5.97 o
   6  18 -12         18.48         21.02         3.60 o
   1  19 -12        546.35        495.99        14.72 o
   2  19 -12         21.84         16.33         3.40 o
   3  19 -12        887.40        802.77        14.69 o
   4  19 -12         38.23         45.99         6.89 o
   5  19 -12         48.37         48.71         6.05 o
   6  19 -12         16.02         20.11         2.88 o
   0  20 -12         13.73          3.13        11.31 o
   1  20 -12        365.71        382.93        12.41 o
   2  20 -12          6.81          5.27         2.43 o
   3  20 -12          3.65          2.11         2.21 o
   4  20 -12         19.40         24.12         2.95 o
   5  20 -12          3.67          2.59         2.38 o
   1  21 -12         16.03         16.91         3.25 o
   2  21 -12         51.38         56.78         4.06 o
   3  21 -12          3.64          0.09         1.80 o
   4  21 -12         52.49         50.17         4.11 o
   0  22 -12        266.19        354.54        14.52 o
   1  22 -12         14.27         19.55         2.89 o
   2  22 -12         44.65         59.02         4.18 o
   3  22 -12          3.58         -3.40         4.14 o
   1  23 -12          4.44          4.46         2.17 o
   2  23 -12          8.28         12.98         4.61 o
   1   1 -11        124.26         91.97         4.30 o
   2   1 -11        529.76        479.04        12.00 o
   3   1 -11        777.71        679.81        17.40 o
   4   1 -11        875.11        743.57        18.11 o
   5   1 -11       1728.24       1578.83        33.54 o
  10   1 -11        163.94        222.67        16.90 o
   0   2 -11       1812.44       2228.91        49.07 o
   1   2 -11        985.16       1205.45        19.21 o
   2   2 -11        101.76        113.19         5.42 o
   3   2 -11        792.99        964.54        17.14 o
   4   2 -11        254.08        279.61        10.88 o
   5   2 -11        287.30        329.65        14.33 o
   7   2 -11         67.96        101.69        13.69 o
  10   2 -11        252.51        308.42        20.37 o
   1   3 -11        504.63        475.81        10.78 o
   2   3 -11        991.82        945.18        24.45 o
   3   3 -11       1204.20       1173.03        34.84 o
   4   3 -11        482.45        415.61        15.86 o
   5   3 -11        104.91         82.65         7.60 o
   6   3 -11         15.00         22.02         7.70 o
   7   3 -11        142.21        146.06        16.41 o
  10   3 -11        162.11        172.83        15.44 o
   0   4 -11        358.56        342.23        13.95 o
   1   4 -11       1128.41       1452.95        20.19 o
   2   4 -11         36.63         36.53         3.01 o
   3   4 -11         55.25        100.57         6.42 o
   4   4 -11       1259.53       1432.99        31.22 o
   5   4 -11       1013.97       1035.00        33.90 o
   6   4 -11        158.41        184.06        18.22 o
   7   4 -11         21.55         31.91         9.06 o
  10   4 -11         46.77         47.53         9.14 o
   1   5 -11         12.28          8.42         2.31 o
   2   5 -11        218.36        185.58         6.93 o
   3   5 -11        420.02        381.25        13.00 o
   4   5 -11        978.79        871.58        40.26 o
   5   5 -11        258.22        233.87        12.53 o
   6   5 -11        206.23        230.03        21.27 o
   7   5 -11         42.31         48.53        10.55 o
  10   5 -11         55.56         67.11        10.52 o
   0   6 -11         51.40         77.82         6.46 o
   1   6 -11         14.42          6.76         2.73 o
   2   6 -11         54.83         63.90         6.91 o
   3   6 -11         33.44         58.45         6.11 o
   4   6 -11        220.09        252.55        13.79 o
   5   6 -11         47.72         55.59         6.16 o
   6   6 -11         53.10         58.18        11.22 o
   7   6 -11         29.54         28.52         8.97 o
  10   6 -11          5.90          7.67         6.09 o
   1   7 -11         78.55         75.02         4.58 o
   2   7 -11        337.83        306.66        11.34 o
   3   7 -11         27.00         26.95         4.66 o
   4   7 -11       1016.19        892.76        31.35 o
   5   7 -11        676.34        625.80        17.91 o
   6   7 -11        264.05        266.55        23.31 o
   7   7 -11        371.67        317.57        25.78 o
   8   7 -11        147.75        142.32        16.77 o
   9   7 -11         32.53         32.63         7.90 o
  10   7 -11         47.31         66.36         9.78 o
   0   8 -11       1413.29       1818.33        34.33 o
   1   8 -11        168.73        159.19         7.19 o
   2   8 -11        126.76        111.16        10.20 o
   3   8 -11        538.82        623.22        19.94 o
   4   8 -11         26.27         14.11         4.04 o
   5   8 -11       3540.60       3949.04       104.22 o
   6   8 -11        182.96        196.25        19.99 o
   7   8 -11       1069.47       1095.71        49.47 o
   8   8 -11        302.76        329.60        24.63 o
   9   8 -11         52.84         41.91         8.05 o
  10   8 -11         54.22         72.88         9.79 o
   1   9 -11        100.08         84.69         7.39 o
   2   9 -11        703.91        567.70        23.01 o
   3   9 -11        124.33        114.34         8.63 o
   4   9 -11       1302.84       1077.18        57.83 o
   5   9 -11        238.16        224.33        22.43 o
   6   9 -11          7.66          1.91         5.16 o
   7   9 -11         66.64         69.99         8.95 o
   8   9 -11        150.40        139.62        11.22 o
   9   9 -11         58.34         67.99        10.68 o
  10   9 -11          7.87         17.01         5.40 o
   0  10 -11        442.86        512.61        21.36 o
   1  10 -11        315.92        326.54        16.55 o
   2  10 -11       1216.33       1328.04        67.01 o
   3  10 -11         49.02         52.29         7.06 o
   4  10 -11       1177.34       1206.47        35.24 o
   5  10 -11        287.75        304.57        17.71 o
   6  10 -11        773.30        842.41        30.23 o
   7  10 -11         74.89         77.48        15.37 o
   8  10 -11        492.66        526.66        21.20 o
   9  10 -11          9.13         13.38         6.10 o
  10  10 -11         95.99        102.56         9.76 o
   1  11 -11        126.30        105.89         8.44 o
   2  11 -11        227.50        221.36        12.16 o
   3  11 -11        117.62        109.00         6.72 o
   4  11 -11        906.41        748.89        58.52 o
   5  11 -11        403.05        388.23        16.43 o
   6  11 -11        110.11         78.05         9.41 o
   7  11 -11        617.76        590.84        24.31 o
   8  11 -11        161.55        126.69         8.66 o
   9  11 -11         11.69         15.97         3.37 o
   0  12 -11         48.38         54.55        11.09 o
   1  12 -11       2728.49       3219.85        68.55 o
   2  12 -11         44.78         66.65         5.33 o
   3  12 -11        966.85       1196.99        62.20 o
   4  12 -11         98.51         79.67        20.92 o
   5  12 -11        238.96        278.60        13.96 o
   6  12 -11        741.75        776.45        28.96 o
   7  12 -11        346.00        393.75        19.31 o
   8  12 -11        211.67        184.12        12.08 o
   9  12 -11          4.48          2.30         2.37 o
   1  13 -11        252.22        226.52        10.26 o
   2  13 -11         30.52         22.74         5.04 o
   3  13 -11        130.08        116.04        19.21 o
   4  13 -11        628.95        528.40        23.74 o
   5  13 -11        415.21        361.46        18.25 o
   6  13 -11       1185.94       1044.48        33.87 o
   7  13 -11        471.82        429.92        20.03 o
   8  13 -11        276.79        273.32        17.53 o
   9  13 -11         75.48         64.28         4.52 o
   0  14 -11         65.12         82.89         9.14 o
   1  14 -11        210.56        225.13        10.39 o
   2  14 -11        237.60        272.15        13.18 o
   3  14 -11        688.05        733.64        27.74 o
   4  14 -11         80.14         75.88        18.40 o
   5  14 -11         99.99         85.87         8.01 o
   6  14 -11         22.87         21.68         6.33 o
   7  14 -11         22.20         31.93         6.35 o
   8  14 -11         87.67        110.67         6.86 o
   9  14 -11          8.34         10.99         3.93 o
   1  15 -11        125.38        111.25         7.49 o
   2  15 -11        149.31        126.94         9.42 o
   3  15 -11        338.75        246.59        12.83 o
   4  15 -11        268.25        249.28        13.23 o
   5  15 -11        326.19        286.95        13.94 o
   6  15 -11        123.92        128.70        11.20 o
   7  15 -11         96.04        101.04         9.43 o
   8  15 -11         38.52         33.57         7.23 o
   0  16 -11        940.81       1027.75        78.13 o
   1  16 -11         36.09         52.69         6.37 o
   2  16 -11        722.62        829.30        23.69 o
   3  16 -11         46.29         53.46         6.29 o
   4  16 -11         92.03        112.69         8.57 o
   5  16 -11         12.60         18.70         8.77 o
   6  16 -11         10.59         15.68         4.72 o
   7  16 -11         40.91         47.13         5.22 o
   8  16 -11         30.55         39.95         4.91 o
   1  17 -11        739.49        621.69        21.27 o
   2  17 -11       1002.70        917.51        24.90 o
   3  17 -11        706.89        621.64        17.53 o
   4  17 -11         77.03         79.26         5.62 o
   5  17 -11         74.96         69.97        10.65 o
   6  17 -11         68.49         62.03         7.32 o
   7  17 -11         24.16         27.86         3.91 o
   0  18 -11        211.20        172.42        12.91 o
   1  18 -11         10.76          8.55         3.88 o
   2  18 -11        807.18        853.09        20.60 o
   3  18 -11        438.65        430.19        14.06 o
   4  18 -11        236.96        223.81         8.83 o
   5  18 -11         24.00         34.57         4.55 o
   6  18 -11         40.73         34.47         5.39 o
   7  18 -11         11.73         17.98         3.72 o
   1  19 -11        211.71        194.19         9.49 o
   2  19 -11        295.06        276.70        11.18 o
   3  19 -11        424.89        383.44        11.45 o
   4  19 -11         63.97         64.47         4.75 o
   5  19 -11         52.70         54.65         7.50 o
   6  19 -11          9.75         12.80         2.85 o
   0  20 -11         28.15         27.07         6.18 o
   1  20 -11        148.61        195.69         8.94 o
   2  20 -11          6.80          8.04         2.81 o
   3  20 -11        194.09        221.86         8.18 o
   4  20 -11         31.58         32.95         3.70 o
   5  20 -11         36.47         45.46         3.51 o
   6  20 -11         23.39         25.63         5.50 o
   1  21 -11         23.69         20.97         3.65 o
   2  21 -11         72.45         61.33         4.03 o
   3  21 -11         16.31         20.99         3.01 o
   4  21 -11         76.40         82.35         4.78 o
   5  21 -11        111.94        122.08        10.75 o
   0  22 -11         11.30          9.07         3.92 o
   1  22 -11          2.58          2.27         2.62 o
   2  22 -11        121.29        121.48         6.59 o
   3  22 -11         49.63         46.49         4.44 o
   4  22 -11        129.22        131.98        10.62 o
   1  23 -11          1.41          1.70         2.18 o
   2  23 -11          0.32         -0.09         2.37 o
   3  23 -11          2.81          7.87         3.64 o
   0   0 -10     105062.53     120875.35      5754.25 o
   1   0 -10       6994.58       9195.19       118.13 o
   2   0 -10      21289.28      25959.21       477.02 o
   3   0 -10         14.53         23.62         4.08 o
   4   0 -10        117.85        136.37        10.61 o
   5   0 -10       1399.91       1590.15        42.83 o
   6   0 -10         54.41         65.95        11.83 o
  10   0 -10         32.89         25.54         6.78 o
   1   1 -10        854.31        834.13        14.40 o
   2   1 -10         94.43         77.93         4.46 o
   3   1 -10        103.75         89.69         5.22 o
   4   1 -10       1121.37       1019.70        20.93 o
   5   1 -10         55.59         55.42         6.80 o
   6   1 -10         24.63         22.68         5.69 o
  10   1 -10         75.10         91.01        12.17 o
   0   2 -10        192.60        244.06        12.05 o
   1   2 -10         32.99         42.37         4.01 o
   2   2 -10        417.64        550.85        10.11 o
   3   2 -10         76.50        111.64         5.27 o
   4   2 -10        251.24        283.53        10.60 o
   5   2 -10       1049.15       1221.80        36.86 o
   6   2 -10         21.02         28.10         5.96 o
   7   2 -10        216.08        265.89        22.04 o
  10   2 -10         30.97         36.86         8.50 o
   1   3 -10        436.09        368.33         8.20 o
   2   3 -10        455.58        438.83         9.75 o
   3   3 -10        291.49        252.47         7.08 o
   4   3 -10       1195.25       1065.20        28.71 o
   5   3 -10         18.29          5.68         3.31 o
   6   3 -10          3.50          6.70         3.66 o
   7   3 -10        176.76        158.93        17.30 o
  10   3 -10        302.19        294.16        21.12 o
  11   3 -10         37.24         47.30         6.92 o
   0   4 -10         95.19        148.40         8.19 o
   1   4 -10       2435.81       3308.80        57.39 o
   2   4 -10        816.21        980.20        15.81 o
   3   4 -10       1624.15       2085.97        35.18 o
   4   4 -10        527.14        558.71        17.91 o
   5   4 -10         61.62         79.87         7.16 o
   6   4 -10        347.19        402.77        16.36 o
   7   4 -10         88.44         79.62        13.17 o
  10   4 -10        180.32        173.64        16.85 o
  11   4 -10         27.94         42.92         6.80 o
   1   5 -10         92.78         73.07         4.32 o
   2   5 -10        448.77        447.38         9.47 o
   3   5 -10        256.62        230.53         8.34 o
   4   5 -10        717.56        710.19        19.43 o
   5   5 -10         38.14         30.44         5.93 o
   6   5 -10        672.71        632.01        20.78 o
   7   5 -10        743.17        711.82        38.49 o
  10   5 -10         83.25         93.08        12.51 o
  11   5 -10         13.82         15.12         4.93 o
   0   6 -10          7.10         21.06         3.93 o
   1   6 -10       5037.70       5671.13        55.50 o
   2   6 -10         21.94         25.38         3.10 o
   3   6 -10       1451.43       1642.56        27.32 o
   4   6 -10        308.76        313.24        11.64 o
   5   6 -10        214.18        231.34        12.19 o
   6   6 -10        178.86        156.16        17.69 o
   7   6 -10       2167.98       2145.42        72.74 o
   9   6 -10       1138.32       1357.21        48.96 o
  10   6 -10          7.08         16.09         7.67 o
   1   7 -10        265.23        225.68         7.56 o
   2   7 -10       1620.27       1524.13        26.79 o
   3   7 -10         51.87         64.69         6.47 o
   4   7 -10        573.21        528.27        22.32 o
   5   7 -10        218.98        247.77        13.81 o
   6   7 -10         10.41          5.31         5.93 o
   7   7 -10        407.62        406.33        29.38 o
   8   7 -10        231.42        218.17        21.20 o
   9   7 -10        244.99        223.73        19.12 o
  10   7 -10        171.21        189.93        16.90 o
   0   8 -10       1283.20       1454.11        29.15 o
   1   8 -10        114.55        134.85         6.47 o
   2   8 -10        184.84        201.42        13.53 o
   3   8 -10         40.34         41.61         5.35 o
   4   8 -10         19.99         19.14         4.24 o
   5   8 -10          0.14          0.44         4.03 o
   6   8 -10         53.60         29.62         8.01 o
   7   8 -10        116.16        125.03        16.28 o
   8   8 -10         72.01         59.33        11.82 o
   9   8 -10         40.00         35.40         7.91 o
  10   8 -10        206.15        262.39        12.19 o
   1   9 -10        425.38        425.93        15.51 o
   2   9 -10        501.91        455.62        16.61 o
   3   9 -10        184.05        189.74        15.71 o
   4   9 -10        255.15        202.67        10.12 o
   5   9 -10        374.98        293.67        24.02 o
   6   9 -10         34.81         40.82         9.90 o
   7   9 -10        605.59        558.37        34.93 o
   8   9 -10        354.85        358.81        26.65 o
   9   9 -10        248.48        242.76        13.41 o
  10   9 -10        188.27        198.47        12.09 o
   0  10 -10         21.60         42.61        10.57 o
   1  10 -10         30.88         40.15         5.11 o
   2  10 -10        178.02        162.11        10.03 o
   3  10 -10       2781.88       3208.58        63.15 o
   4  10 -10        703.76        789.37        23.52 o
   5  10 -10         56.61         61.46        11.64 o
   6  10 -10        424.20        530.23        33.61 o
   7  10 -10         20.72         11.97         6.16 o
   8  10 -10        159.97        121.89        15.80 o
   9  10 -10        203.55        246.41        13.11 o
  10  10 -10         20.55         32.12         4.56 o
   1  11 -10         73.31         54.74         6.22 o
   2  11 -10        498.72        440.23        16.81 o
   3  11 -10         31.83         25.81         4.77 o
   4  11 -10        444.34        372.04        13.73 o
   5  11 -10        292.66        213.32        15.01 o
   6  11 -10         54.16         43.75        10.03 o
   7  11 -10       1194.61       1070.67        48.46 o
   8  11 -10         74.92         75.52         7.26 o
   9  11 -10         11.02         11.62         3.82 o
  10  11 -10         39.14         53.43         7.36 o
   0  12 -10         40.32         31.64         8.54 o
   1  12 -10        152.28        142.22         9.44 o
   2  12 -10        914.17        975.39        25.96 o
   3  12 -10         64.76         80.73         5.70 o
   4  12 -10        447.80        477.18        36.67 o
   5  12 -10         32.20         34.01         5.60 o
   6  12 -10         99.47        122.05        16.37 o
   7  12 -10        159.32        161.04        12.84 o
   8  12 -10        393.54        421.78        15.79 o
   9  12 -10         60.37         68.69         5.59 o
   1  13 -10        213.25        217.68        11.79 o
   2  13 -10        147.04        130.32         7.20 o
   3  13 -10        363.08        284.38        16.81 o
   4  13 -10         80.23         58.84         8.10 o
   5  13 -10        478.14        459.70        22.05 o
   6  13 -10        794.40        680.13        21.64 o
   7  13 -10        258.60        244.53        28.48 o
   8  13 -10        207.56        206.95        12.51 o
   9  13 -10         95.27         92.73         6.05 o
   0  14 -10       1959.38       2032.36        47.45 o
   1  14 -10         54.91         54.12         5.53 o
   2  14 -10       1579.06       1631.11        34.36 o
   3  14 -10        294.99        273.51        15.55 o
   4  14 -10        328.92        360.11        13.46 o
   5  14 -10        494.83        508.31        18.87 o
   6  14 -10          6.33         -0.11         5.54 o
   7  14 -10        302.64        307.83        16.84 o
   8  14 -10         67.16         70.36         6.05 o
   9  14 -10         28.18         22.50         4.02 o
   1  15 -10          7.58         10.52         4.62 o
   2  15 -10         65.12         58.08         6.71 o
   3  15 -10        266.06        208.87        17.10 o
   4  15 -10          5.17          0.01         3.37 o
   5  15 -10        252.17        238.32        10.96 o
   6  15 -10        121.60        124.14        11.53 o
   7  15 -10         28.68         33.51         6.31 o
   8  15 -10        193.28        164.04        11.10 o
   9  15 -10         11.05          8.70         3.74 o
   0  16 -10        711.36        773.63        28.17 o
   1  16 -10       1495.12       1510.87        28.88 o
   2  16 -10         85.48        110.10         8.90 o
   3  16 -10        710.59        697.87        37.55 o
   4  16 -10        151.06        175.44         9.36 o
   5  16 -10        218.13        221.10        13.06 o
   6  16 -10         83.89         69.98         8.76 o
   7  16 -10          9.21          9.63         3.45 o
   8  16 -10         29.02         43.67         5.72 o
   1  17 -10        360.74        311.51        16.51 o
   2  17 -10       1181.06       1111.36        28.04 o
   3  17 -10        519.22        460.95        15.34 o
   4  17 -10          4.29          3.24         3.42 o
   5  17 -10        194.10        165.36         8.84 o
   6  17 -10         13.42          7.28         3.09 o
   7  17 -10         79.02         62.08         6.62 o
   8  17 -10         39.09         49.59         5.20 o
   0  18 -10        114.90        113.25        10.80 o
   1  18 -10        445.43        645.54        20.74 o
   2  18 -10         41.52         34.68         4.99 o
   3  18 -10        198.12        179.60         9.50 o
   4  18 -10        175.15        173.30         8.04 o
   5  18 -10        240.14        230.88        11.14 o
   6  18 -10         68.80         68.98         7.04 o
   7  18 -10        253.19        289.49        13.04 o
   1  19 -10        282.20        244.56        10.90 o
   2  19 -10       1873.15       1681.19        39.31 o
   3  19 -10        172.42        158.74         8.75 o
   4  19 -10        250.91        229.61         8.85 o
   5  19 -10         56.72         56.45         4.76 o
   6  19 -10         39.04         44.87         4.79 o
   7  19 -10         46.65         44.84         3.91 o
   0  20 -10         16.56         28.28         7.79 o
   1  20 -10         72.96         89.06         5.84 o
   2  20 -10         48.75         30.06         3.82 o
   3  20 -10         12.08         16.32         3.18 o
   4  20 -10        231.50        212.67         7.88 o
   5  20 -10        138.22        139.26         5.73 o
   6  20 -10        428.79        510.27        13.00 o
   1  21 -10         70.66         74.74         6.15 o
   2  21 -10        156.94        155.58         7.20 o
   3  21 -10        108.81        133.29         6.29 o
   4  21 -10         62.50         62.48         5.88 o
   5  21 -10         27.64         25.26         4.16 o
   0  22 -10          4.94         -2.47         4.07 o
   1  22 -10         21.42         22.50         3.75 o
   2  22 -10          1.54          0.73         3.52 o
   3  22 -10          3.33          4.86         2.91 o
   4  22 -10          1.78          6.28         2.43 o
   1  23 -10          8.73         13.11         2.84 o
   2  23 -10         41.98         42.46         4.44 o
   3  23 -10          1.96          0.59         2.60 o
   0  24 -10         24.03         14.06         3.71 o
   1  24 -10          0.10          0.83         2.28 o
   2  24 -10        190.47        207.42         7.81 o
   1   1  -9        517.46        469.05         8.39 o
   2   1  -9       1115.27       1165.43        19.40 o
   3   1  -9         71.09         66.27         4.30 o
   4   1  -9        191.79        226.58         9.12 o
   5   1  -9        371.99        408.91        15.26 o
   6   1  -9        150.00        140.55        11.93 o
  10   1  -9         80.10         78.59        11.63 o
   0   2  -9      13840.58      16856.78       145.05 o
   1   2  -9        738.14        903.08        15.78 o
   2   2  -9        188.00        259.32         6.51 o
   3   2  -9       2776.06       3330.05        51.82 o
   4   2  -9        712.49        777.88        34.02 o
   5   2  -9        712.45        822.96        30.40 o
   6   2  -9         72.15         77.64         8.87 o
   7   2  -9        591.50        690.10        35.55 o
  10   2  -9         35.69         28.84         8.33 o
  11   2  -9          3.77          2.72         4.08 o
   1   3  -9        483.87        390.60         8.05 o
   2   3  -9        327.80        265.41         6.74 o
   3   3  -9        140.92        140.75         5.02 o
   4   3  -9       1133.55       1020.51        26.92 o
   5   3  -9        558.73        560.26        18.23 o
   6   3  -9         39.85         50.10         7.57 o
   7   3  -9        623.06        610.37        34.44 o
  10   3  -9        400.45        416.31        26.10 o
  11   3  -9          9.57          7.64         5.56 o
   0   4  -9       7447.02       9011.63       122.20 o
   1   4  -9       1042.20       1305.41        17.24 o
   2   4  -9        130.90        187.94         5.67 o
   3   4  -9         10.47         13.31         2.44 o
   4   4  -9         28.63         35.73         5.53 o
   5   4  -9        734.12        867.69        35.22 o
   6   4  -9        213.04        253.36        12.64 o
   7   4  -9         70.40         61.84        11.77 o
  10   4  -9        265.38        302.54        22.21 o
  11   4  -9         80.03         90.72         9.52 o
   1   5  -9        509.98        475.08         9.07 o
   2   5  -9       1040.37        972.24        13.85 o
   3   5  -9        230.60        261.77         7.57 o
   4   5  -9        235.31        217.60         9.27 o
   5   5  -9        703.92        653.27        25.39 o
   6   5  -9        894.96        813.84        23.51 o
   7   5  -9        729.93        606.90        35.42 o
   8   5  -9        261.60        275.15        23.02 o
  10   5  -9        114.98        117.49        14.55 o
  11   5  -9         27.58         27.43         4.25 o
   0   6  -9          8.76          3.01         2.62 o
   1   6  -9        247.12        259.84        10.32 o
   2   6  -9       3237.97       4238.39        52.04 o
   3   6  -9        597.49        813.64        16.74 o
   4   6  -9       2304.86       3012.55        86.64 o
   5   6  -9        150.65        142.14        11.37 o
   6   6  -9         85.17         95.57         8.03 o
   7   6  -9        191.44        184.39        19.93 o
   8   6  -9         38.24         35.57         9.86 o
   9   6  -9         20.34         19.92         6.87 o
  10   6  -9          4.63         25.62         8.33 o
  11   6  -9          5.30          9.68         6.29 o
   1   7  -9        341.26        296.83         8.28 o
   2   7  -9       1581.32       1405.60        28.88 o
   3   7  -9        179.11        183.08         8.88 o
   4   7  -9        607.47        547.84        14.35 o
   5   7  -9        159.99        143.32         8.43 o
   6   7  -9        364.27        349.39        11.88 o
   7   7  -9         22.53          6.88         5.42 o
   8   7  -9          8.81          9.79         7.09 o
   9   7  -9        173.93        174.22        17.74 o
  10   7  -9         85.56         82.15         7.80 o
  11   7  -9        134.23        145.28        10.93 o
   0   8  -9          1.33          4.98         2.94 o
   1   8  -9       7128.72       9189.35        79.56 o
   2   8  -9          3.97          8.00         2.38 o
   3   8  -9       1064.89       1258.88        23.93 o
   4   8  -9         71.02        120.52         6.48 o
   5   8  -9        135.99        179.81         9.61 o
   6   8  -9         11.92         15.50         7.17 o
   7   8  -9        249.34        295.20        24.91 o
   8   8  -9        191.37        220.03        21.36 o
   9   8  -9        120.61        134.06        15.46 o
  10   8  -9         88.43        100.74         8.36 o
  11   8  -9         95.31        129.32        10.50 o
   1   9  -9        357.86        328.41        11.19 o
   2   9  -9        844.96        751.73        20.94 o
   3   9  -9        566.88        557.30        21.43 o
   4   9  -9        166.88        136.64         8.07 o
   5   9  -9        480.72        446.27        19.07 o
   6   9  -9        306.81        245.02        22.76 o
   7   9  -9        761.60        738.72        40.01 o
   8   9  -9        653.11        554.82        34.29 o
   9   9  -9         16.61         16.86         6.81 o
  10   9  -9        357.41        351.63        37.78 o
   0  10  -9        599.46        766.63        24.90 o
   1  10  -9        211.67        255.54        11.84 o
   2  10  -9        350.06        449.01        16.28 o
   3  10  -9        151.01        171.95        10.46 o
   4  10  -9         94.22        102.64         8.49 o
   5  10  -9        116.87        135.61         8.33 o
   6  10  -9         29.00         25.80         9.10 o
   7  10  -9         30.50         20.55         8.75 o
   8  10  -9         31.96         21.50         7.99 o
   9  10  -9         17.45         18.83         5.60 o
  10  10  -9          1.42          0.62         2.47 o
   1  11  -9         88.65         79.29         6.89 o
   2  11  -9        890.19        832.67        22.97 o
   3  11  -9        216.48        208.85        11.72 o
   4  11  -9        719.73        648.41        18.33 o
   5  11  -9        327.34        281.23        13.48 o
   6  11  -9        351.18        307.08        29.46 o
   7  11  -9       1087.57        959.51        59.70 o
   8  11  -9        107.29         70.94        10.10 o
   9  11  -9         27.93         15.38         4.85 o
  10  11  -9         34.21         39.26         4.00 o
   0  12  -9        234.00        268.07        21.84 o
   1  12  -9       2303.32       2717.48       124.20 o
   2  12  -9        326.26        366.68        15.16 o
   3  12  -9         94.24        132.74         9.43 o
   4  12  -9          7.74          9.40         3.87 o
   5  12  -9        345.31        385.65        16.09 o
   6  12  -9        101.67        114.67        11.95 o
   7  12  -9        237.04        243.53        15.43 o
   8  12  -9          2.61          7.65         3.92 o
   9  12  -9        136.83        176.83         9.26 o
  10  12  -9         34.30         39.06         3.73 o
   1  13  -9         81.19         68.00         8.22 o
   2  13  -9        283.01        263.52        13.04 o
   3  13  -9        283.53        214.78         9.23 o
   4  13  -9        534.79        452.31        15.02 o
   5  13  -9         34.56         35.02         5.83 o
   6  13  -9        145.38        137.57        12.33 o
   7  13  -9        159.11        161.47        12.66 o
   8  13  -9         11.13         16.89         3.74 o
   9  13  -9         23.35         33.55         4.46 o
   0  14  -9        912.00       1006.54        45.17 o
   1  14  -9        404.12        458.70        20.92 o
   2  14  -9         69.55         81.39         6.99 o
   3  14  -9          7.25          5.19         3.45 o
   4  14  -9         79.10        101.22         6.55 o
   5  14  -9        252.36        280.56        10.74 o
   6  14  -9         11.10         12.85         3.83 o
   7  14  -9         74.08         67.00         8.34 o
   8  14  -9         27.38         33.52         4.24 o
   9  14  -9         14.65         22.11         3.45 o
   1  15  -9        223.51        214.75        10.13 o
   2  15  -9         45.78         37.34         5.25 o
   3  15  -9        258.53        254.81        20.00 o
   4  15  -9        139.63        134.56         8.66 o
   5  15  -9         96.92         92.47         7.06 o
   6  15  -9         43.12         41.75         4.93 o
   7  15  -9         33.84         29.45         5.97 o
   8  15  -9         38.27         26.56         5.66 o
   9  15  -9         31.46         32.92         4.50 o
   0  16  -9        114.01        144.39        12.32 o
   1  16  -9        571.48        610.57        17.43 o
   2  16  -9        139.57        132.74         9.39 o
   3  16  -9         73.59         74.71         6.49 o
   4  16  -9        481.92        508.18        16.25 o
   5  16  -9        326.39        349.51        13.19 o
   6  16  -9        293.82        315.44        13.88 o
   7  16  -9        371.85        449.34        13.42 o
   8  16  -9         49.09         55.96         6.45 o
   1  17  -9        271.64        238.25        10.94 o
   2  17  -9       1066.56        934.99        26.05 o
   3  17  -9        325.84        256.56        11.65 o
   4  17  -9         44.45         42.42         4.61 o
   5  17  -9        468.31        446.00        17.80 o
   6  17  -9         26.33         15.25         4.09 o
   7  17  -9        444.73        437.33        12.48 o
   8  17  -9         26.85         24.20         8.57 o
   0  18  -9        445.83        435.92        20.89 o
   1  18  -9        108.59         84.25         7.90 o
   2  18  -9       1537.65       1781.34        39.89 o
   3  18  -9        392.60        427.97        14.90 o
   4  18  -9        581.37        650.11        15.98 o
   5  18  -9         28.10         24.05         3.65 o
   6  18  -9         36.86         35.16         4.82 o
   7  18  -9         80.33         85.73         6.02 o
   8  18  -9         10.32         10.00         2.46 o
   1  19  -9        471.52        447.23        13.56 o
   2  19  -9       1274.46       1184.20        22.52 o
   3  19  -9        459.56        431.37        14.75 o
   4  19  -9         93.29        107.09         6.36 o
   5  19  -9         55.59         55.21         4.63 o
   6  19  -9         49.20         38.73         3.98 o
   7  19  -9         70.93         80.51         6.70 o
   0  20  -9         64.67         81.35         9.10 o
   1  20  -9         55.47         69.53         5.48 o
   2  20  -9          5.07          4.91         2.77 o
   3  20  -9          8.68          8.79         2.84 o
   4  20  -9         28.58         36.71         3.80 o
   5  20  -9         26.02         27.76         2.98 o
   6  20  -9         82.92         73.26         4.60 o
   1  21  -9         42.02         42.24         4.30 o
   2  21  -9        146.80        137.48         6.97 o
   3  21  -9         35.21         41.64         4.59 o
   4  21  -9         27.26         26.66         3.67 o
   5  21  -9          5.85          1.82         2.45 o
   6  21  -9         22.06         20.89         5.09 o
   0  22  -9        130.67        159.02        11.46 o
   1  22  -9        418.51        454.13        13.64 o
   2  22  -9          5.61         10.88         2.63 o
   3  22  -9         23.65         25.91         3.47 o
   4  22  -9        102.23        106.98         5.66 o
   5  22  -9          5.08         -2.60         2.60 o
   1  23  -9          4.89          2.90         2.69 o
   2  23  -9        166.93        158.23         8.50 o
   3  23  -9         22.21         12.99         3.25 o
   4  23  -9         20.07         12.23         3.27 o
   0  24  -9         22.20         28.32         6.23 o
   1  24  -9          8.14          9.16         2.92 o
   2  24  -9         86.84        113.95         6.47 o
   3  24  -9        204.27        314.14         9.63 o
   1  25  -9         95.23         97.44         6.37 o
   0   0  -8        503.90        561.42        16.16 o
   1   0  -8      12541.74      14796.91       158.48 o
   2   0  -8        282.25        298.82        10.21 o
   3   0  -8       1001.26       1113.98        26.66 o
   4   0  -8        925.64       1274.23        31.06 o
   5   0  -8      10114.57      12391.04       233.39 o
   6   0  -8         53.64         58.43        11.40 o
   7   0  -8        461.34        582.83        34.49 o
  10   0  -8         90.51         90.90        12.40 o
   1   1  -8        637.18        598.79         8.51 o
   2   1  -8       1043.36        916.79        12.18 o
   3   1  -8        528.93        488.38         8.78 o
   4   1  -8        122.00        104.33         6.07 o
   5   1  -8        311.12        303.00        14.63 o
   6   1  -8        532.95        463.73        37.02 o
   7   1  -8        878.90        788.94        40.96 o
  10   1  -8         15.00          3.74         5.35 o
   0   2  -8         97.96        222.38         8.51 o
   1   2  -8       2536.94       2834.28        26.94 o
   2   2  -8       8274.22      10306.13        68.97 o
   3   2  -8        413.96        495.31         8.95 o
   4   2  -8       1495.49       1860.69        37.67 o
   5   2  -8        396.36        476.46        22.82 o
   6   2  -8         73.08         66.11         8.14 o
   7   2  -8        349.80        295.99        19.66 o
  10   2  -8         37.17         29.76         9.36 o
  11   2  -8         93.14         96.30        10.75 o
   1   3  -8        968.31        834.62        12.64 o
   2   3  -8        458.71        395.22         7.16 o
   3   3  -8        265.30        291.97         6.79 o
   4   3  -8        755.32        692.70        25.41 o
   5   3  -8         50.54         53.50         5.68 o
   6   3  -8        226.43        218.52        11.55 o
   7   3  -8        391.87        306.14        17.11 o
  10   3  -8        226.39        231.41        20.46 o
  11   3  -8         36.38         33.22         5.57 o
   0   4  -8       3853.60       5100.08        73.62 o
   1   4  -8         27.91         44.06         2.81 o
   2   4  -8       2049.43       2628.21        24.27 o
   3   4  -8        591.97        764.14        11.38 o
   4   4  -8        195.74        202.25         7.65 o
   5   4  -8       1151.59       1388.64        29.58 o
   6   4  -8        284.14        294.53        13.30 o
   7   4  -8         56.30         29.83         8.20 o
  10   4  -8        142.89        169.31        17.07 o
  11   4  -8          1.07          4.74         4.90 o
   1   5  -8        137.74        115.24         4.32 o
   2   5  -8         33.96         28.98         2.29 o
   3   5  -8         23.67         27.30         2.64 o
   4   5  -8       2626.32       2480.69        64.13 o
   5   5  -8        937.63        951.79        32.47 o
   6   5  -8        188.93        166.00        10.30 o
   7   5  -8        675.99        664.74        36.90 o
   8   5  -8         46.67         47.95        11.53 o
   9   5  -8         86.94        117.93        15.22 o
  10   5  -8         99.50        110.76        14.62 o
  11   5  -8         25.20         15.61         3.94 o
   0   6  -8        995.83       1357.52        37.37 o
   1   6  -8       1227.27       1548.53        24.78 o
   2   6  -8        336.67        431.73         8.39 o
   3   6  -8       1085.38       1405.97        32.44 o
   4   6  -8       2211.75       2771.73        61.85 o
   5   6  -8        191.02        229.29        17.83 o
   6   6  -8         48.38         59.27         7.82 o
   7   6  -8        229.01        254.26        22.97 o
   8   6  -8        409.70        498.09        31.72 o
   9   6  -8        267.37        334.11        25.26 o
  10   6  -8         27.05         44.12         6.90 o
  11   6  -8         31.71         31.56         4.92 o
   1   7  -8        369.47        308.57         8.74 o
   2   7  -8        880.59        835.98        13.65 o
   3   7  -8         76.97         77.12         5.30 o
   4   7  -8       1413.88       1442.54        34.26 o
   5   7  -8         90.42         87.43         7.23 o
   6   7  -8        266.30        248.36        10.91 o
   7   7  -8        478.89        412.84        30.00 o
   8   7  -8         16.54         12.78         6.77 o
   9   7  -8        152.09        154.44        17.57 o
  10   7  -8         30.81         30.53         5.93 o
  11   7  -8         19.66         17.35         3.89 o
   0   8  -8       3778.25       4619.25        78.60 o
   1   8  -8        549.04        701.19        13.81 o
   2   8  -8       1389.52       1660.86        54.26 o
   3   8  -8        250.15        274.16         9.79 o
   4   8  -8         27.77         45.78         4.49 o
   5   8  -8         42.34         31.28         5.05 o
   6   8  -8         43.08         32.98         3.89 o
   7   8  -8         71.47         81.61        13.91 o
   8   8  -8         23.22         21.91         8.62 o
   9   8  -8        120.00        134.52        16.37 o
  10   8  -8         15.37         19.42         4.75 o
  11   8  -8         41.46         33.54         4.56 o
   1   9  -8        431.09        353.14        11.14 o
   2   9  -8        782.39        819.99        41.07 o
   3   9  -8        108.10        102.52         9.38 o
   4   9  -8        601.60        557.18        18.27 o
   5   9  -8         14.60         15.12         3.76 o
   6   9  -8         66.64         51.42        10.51 o
   7   9  -8        625.09        553.08        23.74 o
   8   9  -8        431.58        411.95        20.21 o
   9   9  -8         23.23         20.80         8.21 o
  10   9  -8         82.19         92.20         8.75 o
  11   9  -8         56.46         66.84         6.08 o
   0  10  -8         18.88         30.42         7.39 o
   1  10  -8         51.98         54.18         5.54 o
   2  10  -8       2216.14       2666.68        53.23 o
   3  10  -8       1809.25       2082.60        38.14 o
   4  10  -8        178.38        210.28        15.89 o
   5  10  -8        169.31        198.72        13.87 o
   6  10  -8       1611.98       1698.48        88.62 o
   7  10  -8        275.69        253.02        16.16 o
   8  10  -8         64.80         66.88         7.25 o
   9  10  -8         54.22         68.26         6.53 o
  10  10  -8          5.66          6.07         4.52 o
   1  11  -8         79.42         67.79         6.46 o
   2  11  -8        839.00        787.33        26.34 o
   3  11  -8        127.58        107.13         8.28 o
   4  11  -8       1602.08       1456.13        32.17 o
   5  11  -8          7.18          7.48         2.69 o
   6  11  -8        323.96        257.90        16.28 o
   7  11  -8        468.90        379.29        28.01 o
   8  11  -8        260.98        247.15        14.69 o
   9  11  -8         15.74          9.27         3.53 o
  10  11  -8        192.58        196.74         8.71 o
   0  12  -8         27.28         32.59         8.13 o
   1  12  -8        532.16        612.04        24.71 o
   2  12  -8        119.40        153.99        11.85 o
   3  12  -8        456.34        514.87        21.93 o
   4  12  -8        241.99        237.56        19.40 o
   5  12  -8         57.83         68.77         7.75 o
   6  12  -8         29.23         28.53         5.95 o
   7  12  -8        160.80        187.57        23.88 o
   8  12  -8         11.08         13.32         4.45 o
   9  12  -8         40.92         43.17         5.17 o
  10  12  -8         85.48        107.14         5.32 o
   1  13  -8         61.08         53.18         5.63 o
   2  13  -8        248.33        242.33        17.67 o
   3  13  -8         74.98         80.12         9.07 o
   4  13  -8        962.76        803.55        23.30 o
   5  13  -8        543.42        458.75        17.81 o
   6  13  -8        667.74        615.01        30.27 o
   7  13  -8       1166.45        998.05        32.71 o
   8  13  -8          9.91         16.52         4.11 o
   9  13  -8        161.53        160.76         7.61 o
  10  13  -8         10.54          7.49         7.61 o
   0  14  -8        429.66        427.56        28.06 o
   1  14  -8        317.94        295.71        26.78 o
   2  14  -8       1457.04       1605.71        49.22 o
   3  14  -8        155.14        149.03         7.45 o
   4  14  -8        186.96        191.30         9.72 o
   5  14  -8         77.18         82.46        16.37 o
   6  14  -8        146.88        147.77        18.10 o
   7  14  -8         33.57         34.74         6.51 o
   8  14  -8         79.07         82.53         7.03 o
   9  14  -8         15.41         13.14         2.74 o
   1  15  -8         63.31         58.18         5.52 o
   2  15  -8        358.58        263.91        10.97 o
   3  15  -8        114.58        100.86         8.49 o
   4  15  -8        329.86        273.76        10.71 o
   5  15  -8          6.79          5.23         3.22 o
   6  15  -8        183.82        216.85        12.15 o
   7  15  -8         42.71         41.45         5.71 o
   8  15  -8         46.63         52.80         4.98 o
   9  15  -8         14.25         15.12         3.00 o
   0  16  -8        150.16        168.44        12.83 o
   1  16  -8        626.33        553.54        16.47 o
   2  16  -8         44.56         43.47         5.88 o
   3  16  -8        988.11        951.25        24.46 o
   4  16  -8        112.89        116.73         8.21 o
   5  16  -8        367.89        364.14        12.27 o
   6  16  -8         20.11         25.59         4.29 o
   7  16  -8          0.84          3.66         2.59 o
   8  16  -8         19.47         25.86         3.97 o
   9  16  -8         35.16         36.59         3.68 o
   1  17  -8        766.87        649.49        18.14 o
   2  17  -8          6.03          5.34         3.69 o
   3  17  -8        224.67        209.03        10.63 o
   4  17  -8        287.68        243.09        10.08 o
   5  17  -8        110.88        118.97         7.12 o
   6  17  -8         53.87         38.20         5.43 o
   7  17  -8        163.87        142.53         7.45 o
   8  17  -8         33.00         40.83         4.59 o
   0  18  -8       1931.04       1987.73        47.43 o
   1  18  -8       1056.66       1037.90        23.79 o
   2  18  -8        441.71        405.07        14.50 o
   3  18  -8         62.04         55.08         6.03 o
   4  18  -8         26.02         28.79         4.63 o
   5  18  -8         68.92         65.49         5.13 o
   6  18  -8         36.07         41.28         4.55 o
   7  18  -8         13.38         12.94         3.35 o
   8  18  -8         44.04         52.71         4.50 o
   1  19  -8       1105.47        990.09        20.70 o
   2  19  -8        796.48        685.42        16.82 o
   3  19  -8       1277.03       1089.20        28.11 o
   4  19  -8        368.12        340.28        11.35 o
   5  19  -8         94.94         86.54         5.69 o
   6  19  -8         24.11         24.90         3.50 o
   7  19  -8         30.28         44.70         5.37 o
   0  20  -8        359.94        357.67        19.02 o
   1  20  -8        163.52        134.14         7.29 o
   2  20  -8        240.57        261.59         9.97 o
   3  20  -8        616.04        698.84        18.48 o
   4  20  -8         58.12         62.06         5.60 o
   5  20  -8         79.31         74.74         5.41 o
   6  20  -8          5.38         12.53         3.23 o
   7  20  -8         15.39         14.66         3.86 o
   1  21  -8          1.07          2.04         3.24 o
   2  21  -8         11.96          2.04         4.53 o
   3  21  -8          3.58          4.90         3.13 o
   4  21  -8          0.76          1.70         2.74 o
   5  21  -8          4.21          1.19         3.35 o
   6  21  -8         23.33         27.78         3.98 o
   0  22  -8        247.74        256.69        15.10 o
   1  22  -8         11.05          9.89         3.42 o
   2  22  -8          7.03         23.85         3.69 o
   3  22  -8          0.42          3.11         2.64 o
   4  22  -8         19.52         31.68         3.71 o
   5  22  -8         34.93         47.39         4.24 o
   1  23  -8         24.50         20.91         3.63 o
   2  23  -8         88.47         86.36         6.83 o
   3  23  -8        106.03         98.60         6.85 o
   4  23  -8         23.98         21.11         4.38 o
   0  24  -8          4.80         14.53         4.66 o
   1  24  -8         60.60        100.55         5.72 o
   2  24  -8         13.05         17.58         3.35 o
   3  24  -8         33.79         46.23         4.29 o
   1  25  -8          5.94          7.11         3.01 o
   2  25  -8        153.30        156.23         6.83 o
   1   1  -7       2248.07       1901.18        32.58 o
   2   1  -7       1245.57       1019.30        10.52 o
   3   1  -7        536.38        433.01         7.21 o
   4   1  -7         93.55        104.60         5.05 o
   5   1  -7       1415.36       1523.48        39.62 o
   6   1  -7        596.98        519.73        21.81 o
   7   1  -7       1008.94        975.53        32.00 o
  10   1  -7         30.66         34.59         8.61 o
  11   1  -7        231.87        276.73        12.73 o
   0   2  -7        653.56        727.22        25.41 o
   1   2  -7       2410.99       2875.51        32.18 o
   2   2  -7        516.21        668.14         8.64 o
   3   2  -7       5288.73       6444.96        69.42 o
   4   2  -7       2006.00       2370.42        36.24 o
   5   2  -7        412.64        443.62        24.52 o
   6   2  -7       1850.75       1957.23        53.65 o
   7   2  -7        800.75        779.36        33.23 o
  10   2  -7         83.80         71.44        11.90 o
  11   2  -7         87.80         99.30         7.98 o
   1   3  -7       2833.22       2438.43        53.04 o
   2   3  -7       2904.15       2673.31        71.63 o
   3   3  -7        177.78        177.50         5.06 o
   4   3  -7       1022.32        940.04        15.93 o
   5   3  -7        562.93        593.78        14.78 o
   6   3  -7        106.44        111.54         8.10 o
   7   3  -7        183.19        151.39        13.78 o
  10   3  -7        253.90        251.07        21.72 o
  11   3  -7        147.64        145.56         9.88 o
   0   4  -7        129.09        124.08         5.09 o
   1   4  -7       5580.45       6415.38        79.35 o
   2   4  -7       1513.28       1840.90        22.24 o
   3   4  -7        664.78        774.36        20.24 o
   4   4  -7        342.16        395.49        19.99 o
   5   4  -7          4.18          6.32         2.97 o
   6   4  -7        480.49        579.04        21.71 o
   7   4  -7         43.06         27.20         5.87 o
   8   4  -7        676.61        851.20        40.42 o
  10   4  -7         75.58         77.39        11.91 o
  11   4  -7         11.39          9.44         3.80 o
   1   5  -7         55.70         50.08         2.73 o
   2   5  -7        615.84        562.20         9.70 o
   3   5  -7        124.54        115.79         5.80 o
   4   5  -7       2214.81       1947.16        28.60 o
   5   5  -7         28.75         21.06         4.12 o
   6   5  -7        102.07         90.93         6.43 o
   7   5  -7        512.41        446.95        17.22 o
   8   5  -7          1.85          3.63         4.51 o
   9   5  -7        227.66        233.97        21.19 o
  10   5  -7         72.91         81.63        12.76 o
  11   5  -7         12.04         16.40         4.35 o
   0   6  -7        276.96        338.41        10.26 o
   1   6  -7       2529.52       3458.81        81.59 o
   2   6  -7       1303.11       1522.29        25.30 o
   3   6  -7        669.29        771.74        15.61 o
   4   6  -7        114.56        125.49         6.62 o
   5   6  -7          2.14          8.38         3.72 o
   6   6  -7         62.63         63.34         6.25 o
   7   6  -7         40.03         60.36         8.24 o
   8   6  -7         91.44         96.79        14.19 o
   9   6  -7         57.23         82.17        12.29 o
  10   6  -7         18.05         14.00         4.97 o
  11   6  -7         34.87         62.88         6.67 o
   1   7  -7        256.66        229.11         7.91 o
   2   7  -7          8.53          7.55         2.13 o
   3   7  -7        292.09        289.01         9.59 o
   4   7  -7        474.39        449.43        15.27 o
   5   7  -7        173.12        193.34        14.21 o
   6   7  -7        285.41        268.28        12.83 o
   7   7  -7        332.16        278.47        16.54 o
   8   7  -7         11.67         10.01         3.92 o
   9   7  -7         18.25          8.60         5.00 o
  10   7  -7         11.34         20.91         5.33 o
  11   7  -7         23.84         26.14         4.68 o
   0   8  -7       1315.44       1596.47        38.55 o
   1   8  -7       2133.11       2600.15        32.60 o
   2   8  -7        797.77       1159.76        19.98 o
   3   8  -7        273.84        341.80        14.55 o
   4   8  -7       1162.60       1426.37        33.74 o
   5   8  -7       1309.56       1636.09        32.82 o
   6   8  -7        692.67        859.20        23.95 o
   7   8  -7        327.88        391.99        19.87 o
   8   8  -7          1.85         -0.92         3.70 o
   9   8  -7          8.86         -4.39         4.41 o
  10   8  -7         30.60         36.68         7.50 o
  11   8  -7         23.64         17.51         7.18 o
   1   9  -7        399.74        326.62        12.57 o
   2   9  -7        354.51        338.47        13.19 o
   3   9  -7        173.26        163.84        11.08 o
   4   9  -7       1145.74       1134.74        35.82 o
   5   9  -7         91.99         70.99         6.82 o
   6   9  -7          8.85          3.75         2.59 o
   7   9  -7        154.26        121.46        17.57 o
   8   9  -7        137.63        139.81        10.12 o
   9   9  -7         13.32          6.34         4.88 o
  10   9  -7         28.91         26.06         4.30 o
  11   9  -7         14.99          9.69         3.39 o
   0  10  -7        781.94       1175.02        31.74 o
   1  10  -7       1022.10       1047.01        42.45 o
   2  10  -7       1764.85       2247.80        47.54 o
   3  10  -7         75.73        103.54         7.60 o
   4  10  -7       1642.67       1978.27        57.15 o
   5  10  -7         57.41         61.94         6.13 o
   6  10  -7        390.05        418.40        27.77 o
   7  10  -7         62.71         71.86        14.54 o
   8  10  -7        203.93        233.15        14.99 o
   9  10  -7         61.20         61.44         6.27 o
  10  10  -7         24.59         27.79         4.22 o
  11  10  -7         24.93         29.02         4.02 o
   1  11  -7         53.75         41.77         6.11 o
   2  11  -7        500.34        475.15        19.56 o
   3  11  -7         25.81         17.34         4.05 o
   4  11  -7        565.78        521.26        17.96 o
   5  11  -7        408.48        357.90        18.84 o
   6  11  -7       1084.43        896.26        39.95 o
   7  11  -7        461.51        442.46        24.20 o
   8  11  -7        482.66        441.44        17.42 o
   9  11  -7        135.70        121.93         9.11 o
  10  11  -7         96.52         83.26         6.30 o
   0  12  -7       1397.04       1700.63        56.00 o
   1  12  -7        603.87        739.52        35.47 o
   2  12  -7       2308.88       2812.90        79.17 o
   3  12  -7        193.43        236.49        12.12 o
   4  12  -7        172.37        213.12        11.56 o
   5  12  -7         71.59         65.78         6.95 o
   6  12  -7        508.36        512.05        30.11 o
   7  12  -7        205.65        204.42        14.76 o
   8  12  -7         21.35         21.52         5.72 o
   9  12  -7         10.30         -0.87         4.56 o
  10  12  -7         61.66         60.80         4.36 o
   1  13  -7         48.62         38.74         6.13 o
   2  13  -7         99.84         96.21         9.42 o
   3  13  -7         61.82         61.91         8.03 o
   4  13  -7        513.98        429.80        21.16 o
   5  13  -7        985.41        848.39        44.89 o
   6  13  -7        428.73        366.05        19.83 o
   7  13  -7       1326.42       1232.68        83.77 o
   8  13  -7        104.12        112.81         8.74 o
   9  13  -7         23.23         29.51         4.50 o
  10  13  -7        105.98         97.12         4.08 o
   0  14  -7        518.50        549.39        31.08 o
   1  14  -7       1302.61       1492.24        38.54 o
   2  14  -7         71.05         93.75         7.77 o
   3  14  -7        149.76        164.59        12.29 o
   4  14  -7         51.94         46.29         6.16 o
   5  14  -7         54.49         64.74         6.87 o
   6  14  -7         84.15         83.48        11.74 o
   7  14  -7        181.96        215.55        13.22 o
   8  14  -7        294.34        330.61        13.84 o
   9  14  -7         74.12         76.91         8.38 o
  10  14  -7          7.29          4.90         3.71 o
   1  15  -7         98.84         84.35         8.76 o
   2  15  -7        372.52        311.32        13.94 o
   3  15  -7        486.80        391.32        12.52 o
   4  15  -7         74.50         52.05         6.48 o
   5  15  -7        585.14        482.45        19.87 o
   6  15  -7         64.66         82.58         9.64 o
   7  15  -7        379.38        366.61        15.51 o
   8  15  -7         23.44         29.31         4.88 o
   9  15  -7         50.34         43.68         4.03 o
   0  16  -7        184.24        178.22        15.18 o
   1  16  -7         31.09         30.89         3.25 o
   2  16  -7       1171.15       1149.70        48.35 o
   3  16  -7         19.33         20.01         4.16 o
   4  16  -7        987.32       1007.27        21.17 o
   5  16  -7         94.86         94.29         6.46 o
   6  16  -7        221.57        263.39        16.12 o
   7  16  -7         83.27         82.17         6.44 o
   8  16  -7          3.18          0.45         2.69 o
   9  16  -7         75.31         78.71         5.65 o
   1  17  -7       2188.32       1772.25        38.90 o
   2  17  -7        626.73        459.30        15.61 o
   3  17  -7       1862.45       1581.38        30.18 o
   4  17  -7        158.54        132.51         7.54 o
   5  17  -7         91.15         78.93         5.91 o
   6  17  -7         11.51          8.23         3.27 o
   7  17  -7        236.57        227.08         8.76 o
   8  17  -7         24.86         29.60         4.27 o
   9  17  -7        180.17        170.96         7.11 o
   0  18  -7        464.34        468.74        31.02 o
   1  18  -7        611.07        551.74        16.98 o
   2  18  -7        214.34        197.52        10.21 o
   3  18  -7        526.51        557.99        17.20 o
   4  18  -7          6.87          5.11         2.80 o
   5  18  -7        121.22        107.79         6.41 o
   6  18  -7         39.35         29.14         4.01 o
   7  18  -7          9.02         12.83         3.58 o
   8  18  -7         25.50         20.90         2.95 o
   1  19  -7        892.57        705.31        17.36 o
   2  19  -7        197.99        167.73         8.49 o
   3  19  -7        724.73        590.85        17.72 o
   4  19  -7        135.34        129.15         8.08 o
   5  19  -7          2.68          0.56         2.99 o
   6  19  -7         29.44         28.90         4.57 o
   7  19  -7         69.31         72.32         5.78 o
   8  19  -7          8.32          5.75         4.38 o
   0  20  -7         73.58         65.27         8.81 o
   1  20  -7         28.68         27.57         4.41 o
   2  20  -7        616.65        636.85        15.93 o
   3  20  -7         79.84         91.41         6.83 o
   4  20  -7        400.20        416.07        17.50 o
   5  20  -7         62.20         60.98         5.22 o
   6  20  -7        133.67        171.65         7.65 o
   7  20  -7         44.66         58.86         4.10 o
   1  21  -7         25.72         22.19         4.23 o
   2  21  -7         50.02         49.60         5.73 o
   3  21  -7          4.12          3.93         2.98 o
   4  21  -7          2.10         -0.76         3.00 o
   5  21  -7         20.09         20.86         3.32 o
   6  21  -7         26.99         31.09         4.00 o
   0  22  -7         85.38         63.12         9.38 o
   1  22  -7        193.45        254.56        10.73 o
   2  22  -7         10.36          6.42         4.68 o
   3  22  -7         53.28         38.93         5.52 o
   4  22  -7         14.98          8.63         2.59 o
   5  22  -7        249.62        290.22        10.52 o
   6  22  -7         15.20         13.78         4.72 o
   1  23  -7          7.92          7.02         3.38 o
   2  23  -7        121.77        106.73         7.89 o
   3  23  -7         17.07         12.38         3.53 o
   4  23  -7          9.35         16.64         3.92 o
   5  23  -7         14.95         10.69         3.67 o
   0  24  -7        612.78        912.39        26.07 o
   1  24  -7          9.31         12.74         3.02 o
   2  24  -7          6.05          6.14         3.01 o
   3  24  -7         21.85         26.24         3.62 o
   4  24  -7         21.84         31.97         4.59 o
   1  25  -7         22.21         23.90         4.95 o
   2  25  -7        168.53        160.33         7.39 o
   3  25  -7         15.58          8.69         2.74 o
   0   0  -6     128882.83     129817.64      2011.80 o
   1   0  -6     115890.48     116469.36      4024.94 o
   2   0  -6      21835.54      25338.73       200.11 o
   3   0  -6        335.95        386.22         8.41 o
   4   0  -6       4229.27       5100.61        60.04 o
   5   0  -6        497.11        660.30        20.46 o
   6   0  -6       1663.61       2089.28        64.30 o
   7   0  -6        189.41        159.60        17.63 o
  10   0  -6        217.75        269.75        14.93 o
   1   1  -6       6536.63       5567.84        72.07 o
   2   1  -6       1245.44        989.56        13.73 o
   3   1  -6       2211.92       1911.88        15.71 o
   4   1  -6        333.69        312.45         9.09 o
   5   1  -6        258.94        282.20        10.38 o
   6   1  -6        105.67         92.44         7.26 o
   7   1  -6        225.42        198.07        13.75 o
  10   1  -6        135.91        125.43        10.82 o
  11   1  -6        114.61        108.25         8.47 o
   0   2  -6       1319.47       1374.19        21.68 o
   1   2  -6        283.17        343.28        13.57 o
   2   2  -6         51.73         42.12         3.03 o
   3   2  -6         17.93         18.84         2.06 o
   4   2  -6        162.75        189.44         9.39 o
   5   2  -6       1685.71       2002.58        48.63 o
   6   2  -6        543.19        581.74        17.58 o
   7   2  -6        105.06        108.24        10.39 o
  10   2  -6         47.84         69.20        12.10 o
  11   2  -6          1.89          9.00         3.95 o
   1   3  -6       2880.03       2364.51        20.52 o
   2   3  -6       6741.34       5941.84        93.26 o
   3   3  -6        336.00        323.60         7.26 o
   4   3  -6         46.60         50.83         4.14 o
   5   3  -6        480.62        484.40        15.07 o
   6   3  -6        101.71         77.05         6.22 o
   7   3  -6        475.91        396.78        16.78 o
  10   3  -6        213.11        224.73        20.52 o
  11   3  -6          1.40          1.46         3.65 o
   0   4  -6        717.57       1018.13        14.32 o
   1   4  -6        166.41        264.00         7.63 o
   2   4  -6       1614.47       2132.16        59.05 o
   3   4  -6        108.19        100.27         4.40 o
   4   4  -6        416.76        502.68        12.25 o
   5   4  -6        615.90        786.08        36.10 o
   6   4  -6        536.10        632.31        19.22 o
   7   4  -6        255.21        224.89        11.70 o
   8   4  -6         29.81         22.58         7.45 o
   9   4  -6        378.89        480.60        30.12 o
  10   4  -6        307.96        300.55        23.49 o
  11   4  -6          4.28         12.79         4.13 o
   1   5  -6       1614.05       1388.90        18.32 o
   2   5  -6       1639.30       1440.60        15.15 o
   3   5  -6        177.57        162.96         5.67 o
   4   5  -6        861.59        854.02        18.56 o
   5   5  -6         34.12         41.48         4.94 o
   6   5  -6        358.42        325.40        13.52 o
   7   5  -6        552.67        465.48        17.02 o
   8   5  -6         74.06         71.20         8.80 o
   9   5  -6         22.90         27.57         6.28 o
  10   5  -6         17.09         17.06         3.99 o
  11   5  -6         20.45         23.30         5.18 o
   0   6  -6       1068.64       1163.21        19.40 o
   1   6  -6        617.61        654.77        12.96 o
   2   6  -6        122.25        174.28         5.50 o
   3   6  -6        170.57        182.60         7.06 o
   4   6  -6        320.03        401.74        13.20 o
   5   6  -6          9.53         18.33         3.97 o
   6   6  -6         77.75         72.77         6.53 o
   7   6  -6       1219.98       1327.62        54.39 o
   8   6  -6       1617.54       1713.53        58.19 o
   9   6  -6        742.87        921.65        33.35 o
  10   6  -6        124.70        138.93         8.82 o
  11   6  -6         42.83         51.05         6.54 o
   1   7  -6        154.80        158.04         4.71 o
   2   7  -6       1271.33       1267.29        19.08 o
   3   7  -6        958.92        915.70        15.57 o
   4   7  -6        872.61        878.20        24.33 o
   5   7  -6        452.99        438.19        25.53 o
   6   7  -6         31.71         40.00         9.44 o
   7   7  -6          5.90          8.01         6.74 o
   8   7  -6        148.94        143.95        12.27 o
   9   7  -6         81.23         80.16        11.12 o
  10   7  -6         35.89         29.54         4.75 o
  11   7  -6         88.25         67.43        11.55 o
   0   8  -6         36.89         45.37         6.85 o
   1   8  -6        809.88        860.68        21.41 o
   2   8  -6        265.61        325.61         9.39 o
   3   8  -6        125.66        158.52         6.20 o
   4   8  -6          4.16          6.77         2.48 o
   5   8  -6         48.53         42.31         6.23 o
   6   8  -6         71.20         68.89        10.07 o
   7   8  -6        268.89        255.82        34.17 o
   8   8  -6         36.28         33.75         6.02 o
   9   8  -6        107.24         97.56        10.37 o
  10   8  -6          5.42          3.55         3.17 o
  11   8  -6         11.84         15.87         4.36 o
   1   9  -6        812.25        736.54        17.30 o
   2   9  -6        290.81        255.43        11.35 o
   3   9  -6         66.06         61.25         4.21 o
   4   9  -6       1202.27       1148.49        22.11 o
   5   9  -6        381.12        435.09        15.83 o
   6   9  -6        244.72        264.48        15.84 o
   7   9  -6         25.75         31.64         6.04 o
   8   9  -6         48.23         48.95        17.34 o
   9   9  -6          3.23          1.42         5.48 o
  10   9  -6         20.50         26.95         4.54 o
  11   9  -6         87.34         83.93         7.19 o
   0  10  -6        844.85        992.25        38.01 o
   1  10  -6       1727.94       2205.67        54.15 o
   2  10  -6       5875.28       7346.69       103.27 o
   3  10  -6       4254.68       5225.33        72.55 o
   4  10  -6         87.40        117.97         9.59 o
   5  10  -6        444.33        485.98        16.87 o
   6  10  -6       1708.38       1935.19        39.52 o
   7  10  -6        158.03        140.84        28.11 o
   8  10  -6         91.13         73.14         9.80 o
   9  10  -6        148.37        198.78        11.34 o
  10  10  -6         10.87         15.11         3.76 o
  11  10  -6         37.53         52.53         8.19 o
   1  11  -6         46.41         34.91         5.47 o
   2  11  -6        195.54        184.38         9.68 o
   3  11  -6        369.98        375.86        12.20 o
   4  11  -6        129.64        143.54         9.35 o
   5  11  -6        597.62        591.54        34.89 o
   6  11  -6        844.13        669.68        41.42 o
   7  11  -6       2137.82       1897.72        48.02 o
   8  11  -6        732.40        700.40        27.72 o
   9  11  -6        314.24        301.53        13.70 o
  10  11  -6          8.29         17.51         3.90 o
   0  12  -6        811.08        900.72        37.67 o
   1  12  -6       3193.05       3776.88        64.73 o
   2  12  -6        206.10        209.74        12.84 o
   3  12  -6          2.78          6.09         2.83 o
   4  12  -6         22.62         20.62         5.58 o
   5  12  -6         45.94         31.68         8.27 o
   6  12  -6         22.69         29.73         4.95 o
   7  12  -6        325.03        353.06        24.63 o
   8  12  -6        131.62        180.54        11.05 o
   9  12  -6        203.98        214.52        11.28 o
  10  12  -6         48.11         46.80         3.72 o
   1  13  -6        179.06        157.51        11.18 o
   2  13  -6        344.87        331.43        13.63 o
   3  13  -6        212.86        215.53         9.74 o
   4  13  -6        686.94        630.25        36.41 o
   5  13  -6       1216.09       1135.80        28.34 o
   6  13  -6       1273.16       1136.41        37.88 o
   7  13  -6        861.16        813.01        73.05 o
   8  13  -6        174.85        147.90         9.94 o
   9  13  -6         36.07         38.95         5.29 o
  10  13  -6        129.58        122.12         5.26 o
   0  14  -6          2.78          4.54         4.73 o
   1  14  -6         15.41          9.67         5.36 o
   2  14  -6          8.46          4.81         3.04 o
   3  14  -6          9.56          9.05         4.59 o
   4  14  -6          1.60         -1.04         3.09 o
   5  14  -6        278.20        300.39        15.32 o
   6  14  -6        228.39        216.99        12.27 o
   7  14  -6         95.81        114.75         8.79 o
   8  14  -6        236.00        254.52        12.33 o
   9  14  -6         87.81        108.73         7.34 o
  10  14  -6         41.27         37.36         2.85 o
   1  15  -6        161.68        155.30        11.60 o
   2  15  -6        295.68        257.41        12.47 o
   3  15  -6        413.24        337.18        11.37 o
   4  15  -6          6.84          2.86         3.56 o
   5  15  -6        369.22        288.11        14.20 o
   6  15  -6        217.73        187.44        14.14 o
   7  15  -6         77.99         74.52         7.48 o
   8  15  -6        187.14        173.41         9.99 o
   9  15  -6         41.21         33.36         3.71 o
   0  16  -6        688.41        746.96        37.06 o
   1  16  -6        324.92        376.47        15.12 o
   2  16  -6          0.91         -2.20         2.20 o
   3  16  -6         37.55         46.89         4.55 o
   4  16  -6        280.38        285.06        12.11 o
   5  16  -6        250.19        265.53        11.74 o
   6  16  -6        320.93        401.72        20.06 o
   7  16  -6        117.37         96.75         9.03 o
   8  16  -6        389.09        512.12        21.06 o
   9  16  -6        120.52        106.92         4.48 o
   1  17  -6       1327.59       1111.97        24.20 o
   2  17  -6        793.96        619.80        22.31 o
   3  17  -6       1755.45       1441.92        28.75 o
   4  17  -6        144.76        128.15         6.85 o
   5  17  -6        615.56        526.69        14.79 o
   6  17  -6        160.33        126.44        13.02 o
   7  17  -6        226.68        201.38        15.76 o
   8  17  -6         51.62         59.07         5.34 o
   9  17  -6          5.24          5.23         2.48 o
   0  18  -6         97.83         80.84         9.41 o
   1  18  -6        405.17        458.40        27.22 o
   2  18  -6         59.87         37.59         4.39 o
   3  18  -6         41.51         53.98         5.85 o
   4  18  -6        117.13        102.33         7.54 o
   5  18  -6         45.71         56.37         5.49 o
   6  18  -6         97.73         91.64         7.82 o
   7  18  -6          3.33          3.15         3.04 o
   8  18  -6        183.28        190.72         7.72 o
   1  19  -6       1203.65        930.46        22.93 o
   2  19  -6       1012.98        881.60        19.41 o
   3  19  -6        975.36        789.51        20.79 o
   4  19  -6         64.93         56.32         5.94 o
   5  19  -6         46.70         40.84         4.20 o
   6  19  -6          5.96          4.87         2.97 o
   7  19  -6        129.06        122.41         6.69 o
   8  19  -6         13.24         16.36         2.41 o
   0  20  -6        487.10        520.31        23.46 o
   1  20  -6         25.23         15.71         3.78 o
   2  20  -6         54.67         65.85         6.57 o
   3  20  -6        256.73        221.54        10.49 o
   4  20  -6        272.56        274.95        11.38 o
   5  20  -6         38.78         25.99         4.16 o
   6  20  -6        808.74        978.15        24.86 o
   7  20  -6         83.11         93.89         5.22 o
   1  21  -6         60.17         55.27         5.76 o
   2  21  -6        128.37        117.51         7.77 o
   3  21  -6        152.33        154.45         8.58 o
   4  21  -6         34.06         33.71         4.49 o
   5  21  -6         12.13         11.54         3.38 o
   6  21  -6         10.69         12.48         4.01 o
   7  21  -6         78.36         67.30         4.61 o
   0  22  -6         30.18         36.54         6.61 o
   1  22  -6        190.76        193.31         9.40 o
   2  22  -6          1.51          3.62         3.68 o
   3  22  -6        162.41        182.03        10.52 o
   4  22  -6         20.92         14.46         3.75 o
   5  22  -6          5.20         18.46         4.41 o
   6  22  -6         13.07         11.47         4.70 o
   1  23  -6          8.27          8.93         3.45 o
   2  23  -6         48.58         52.78         6.06 o
   3  23  -6         20.00         22.76         6.09 o
   4  23  -6         17.15         16.68         6.60 o
   5  23  -6          3.51          1.30         4.15 o
   0  24  -6         10.01          8.32         3.92 o
   1  24  -6         35.44         36.79         4.27 o
   2  24  -6        306.96        378.68        13.40 o
   3  24  -6         75.31         74.11         5.67 o
   4  24  -6        297.62        412.64        15.09 o
   1  25  -6         88.00         77.91         4.84 o
   2  25  -6        174.81        174.66         8.18 o
   3  25  -6         81.74         85.50         6.62 o
   0  26  -6        359.26        526.98        22.50 o
   1  26  -6        696.47        912.04        21.25 o
   1   1  -5       1332.97       1026.82         8.53 o
   2   1  -5       2193.49       1888.47        18.34 o
   3   1  -5       5468.75       4692.85        48.21 o
   4   1  -5       1042.33        964.29        32.38 o
   5   1  -5       1047.23        930.78        17.30 o
   6   1  -5        492.50        522.76        22.65 o
   7   1  -5        117.11        107.97         8.62 o
  10   1  -5        134.80        129.94        11.01 o
  11   1  -5        159.07        155.23        10.58 o
   0   2  -5      46889.10      48354.45       549.22 o
   1   2  -5          7.90         11.71         1.67 o
   2   2  -5        674.51        639.45        15.25 o
   3   2  -5        974.04       1141.97        12.68 o
   4   2  -5         68.85         54.60         3.91 o
   5   2  -5         90.45         86.46         5.16 o
   6   2  -5       2853.78       3109.38        50.70 o
   7   2  -5         68.41         59.74         8.87 o
   9   2  -5        341.90        341.53        25.57 o
  10   2  -5          5.74         10.28         9.58 o
  11   2  -5        285.23        296.14        31.00 o
   1   3  -5        436.90        395.37         7.27 o
   2   3  -5       7134.55       6164.54        81.99 o
   3   3  -5       2449.02       2271.29        28.66 o
   4   3  -5        398.78        349.34        10.63 o
   5   3  -5          2.34         18.65         4.62 o
   6   3  -5         33.34         24.74         4.13 o
   7   3  -5       1000.04        902.99        37.82 o
   8   3  -5         73.63         70.09        12.99 o
   9   3  -5        568.19        554.17        33.19 o
  10   3  -5         59.38         51.79         7.30 o
  11   3  -5        116.14        123.54        13.21 o
   0   4  -5       5612.58       6687.33        55.88 o
   1   4  -5       1026.80       1123.39        14.80 o
   2   4  -5        517.51        628.78         8.40 o
   3   4  -5        110.66        148.71         9.17 o
   4   4  -5        189.17        156.60         7.81 o
   5   4  -5       3790.44       4603.83       131.08 o
   6   4  -5        206.19        176.43         9.68 o
   7   4  -5         43.30         42.40         7.19 o
   8   4  -5         80.30         80.79         9.41 o
   9   4  -5        478.10        603.57        24.41 o
  10   4  -5         20.98         25.41         5.18 o
  11   4  -5        151.42        155.91         8.57 o
   1   5  -5       2562.07       2180.93        21.34 o
   2   5  -5       1703.78       1517.20        20.40 o
   3   5  -5         52.78         47.09         3.54 o
   4   5  -5       3411.47       3189.80        42.66 o
   5   5  -5        158.69        164.26         8.74 o
   6   5  -5        355.81        296.79        12.74 o
   7   5  -5        178.21        133.10         9.08 o
   8   5  -5         61.86         65.42         8.47 o
   9   5  -5         64.48         75.29         9.10 o
  10   5  -5         20.54         15.66         3.97 o
  11   5  -5         64.93         81.97         6.54 o
   0   6  -5         67.93         54.02         3.45 o
   1   6  -5        616.15        709.78         8.30 o
   2   6  -5       1659.71       2223.76        19.17 o
   3   6  -5         32.13         36.76         3.21 o
   4   6  -5       1635.07       2155.19        72.13 o
   5   6  -5        165.90        161.47         8.78 o
   6   6  -5          0.58          1.76         3.01 o
   7   6  -5        151.47        130.18        12.80 o
   8   6  -5         10.07          8.66         8.80 o
   9   6  -5         16.96         16.36         4.96 o
  10   6  -5         35.61         25.04         6.31 o
  11   6  -5         26.63         21.68         3.75 o
   1   7  -5         58.62         58.25         2.44 o
   2   7  -5       1207.17       1058.85        26.70 o
   3   7  -5       1641.38       1539.08        20.15 o
   4   7  -5       1614.07       1428.76        40.77 o
   5   7  -5       1921.95       1727.48        46.02 o
   6   7  -5         93.75         90.57         8.95 o
   7   7  -5         50.20         47.96         5.90 o
   8   7  -5         81.97         57.41         8.22 o
   9   7  -5         69.88         57.59         7.00 o
  10   7  -5         12.83         19.08         4.38 o
  11   7  -5          8.02         11.30         3.20 o
   0   8  -5       1231.10       1579.99        33.96 o
   1   8  -5         86.44        115.44         4.56 o
   2   8  -5       1934.42       2295.54        31.61 o
   3   8  -5         74.58         90.59         6.22 o
   4   8  -5       3146.78       3737.36        39.94 o
   5   8  -5       2700.49       3245.65        59.60 o
   6   8  -5       1618.86       1883.12        65.05 o
   7   8  -5        250.25        294.41        20.04 o
   8   8  -5        324.58        339.59        19.00 o
   9   8  -5        152.62        199.01        11.70 o
  10   8  -5         96.85        103.87         8.07 o
  11   8  -5         22.90         24.17         3.67 o
   1   9  -5       1334.70       1237.95        19.70 o
   2   9  -5        326.93        306.72         9.46 o
   3   9  -5       1012.44        920.83        15.79 o
   4   9  -5       1056.77        954.82        31.43 o
   5   9  -5        300.48        332.25        13.63 o
   6   9  -5        102.78         86.41         9.27 o
   7   9  -5        191.91        166.77        13.18 o
   8   9  -5        226.67        190.86        14.48 o
   9   9  -5         21.45         24.37         5.16 o
  10   9  -5         50.64         54.23         6.44 o
  11   9  -5         60.23         53.25         4.91 o
   0  10  -5          2.15          1.07         4.46 o
   1  10  -5       2678.69       3467.13        71.11 o
   2  10  -5          1.78          9.34         5.83 o
   3  10  -5       3531.38       4617.66        68.94 o
   4  10  -5         23.97         39.62         4.07 o
   5  10  -5       1940.38       2468.28       114.47 o
   6  10  -5         92.69         88.10        17.63 o
   7  10  -5        824.74        891.90        30.98 o
   8  10  -5        213.62        223.35        15.64 o
   9  10  -5        184.29        183.44        11.15 o
  10  10  -5        110.62        103.96         8.99 o
  11  10  -5          0.70         -0.39         2.69 o
   1  11  -5         10.33          6.73         7.71 o
   2  11  -5         13.68         18.97         4.56 o
   3  11  -5       1765.80       1626.90        23.97 o
   4  11  -5        190.49        151.73         7.97 o
   5  11  -5        494.48        464.65        20.38 o
   6  11  -5        240.57        198.94        11.33 o
   7  11  -5       1921.86       1573.57       112.28 o
   8  11  -5        201.57        181.61        11.55 o
   9  11  -5         20.44         19.74         6.22 o
  10  11  -5        122.57        140.40         7.63 o
  11  11  -5         31.98         27.80         4.09 o
   0  12  -5       3168.31       4263.97        96.80 o
   1  12  -5       2263.75       2909.03       107.58 o
   2  12  -5       1623.04       2111.89        35.00 o
   3  12  -5       2219.92       2934.58        73.56 o
   4  12  -5        146.19        188.92        12.92 o
   5  12  -5       1216.95       1315.37        54.42 o
   6  12  -5         39.30         39.89         6.05 o
   7  12  -5        836.25        862.07        30.80 o
   8  12  -5         38.32         27.04         5.90 o
   9  12  -5        122.82        144.15         9.69 o
  10  12  -5         53.34         79.88         4.77 o
   1  13  -5        260.55        206.02        12.41 o
   2  13  -5        570.59        548.49        17.15 o
   3  13  -5        288.85        282.32        13.01 o
   4  13  -5         91.25         90.43        13.90 o
   5  13  -5        761.30        628.46        17.88 o
   6  13  -5       1103.02        906.03        25.85 o
   7  13  -5        148.81        171.07        12.78 o
   8  13  -5        486.87        499.03        32.22 o
   9  13  -5         60.78         64.62         6.73 o
  10  13  -5         31.41         44.99         3.65 o
   0  14  -5         39.72         19.87         6.92 o
   1  14  -5        237.79        282.64        21.43 o
   2  14  -5       1107.47       1264.71        27.85 o
   3  14  -5        196.90        216.46        11.36 o
   4  14  -5         87.14         88.74        14.26 o
   5  14  -5         69.24         57.51         7.25 o
   6  14  -5        198.04        200.83        11.72 o
   7  14  -5         91.82        109.14        10.64 o
   8  14  -5         69.32         76.12         7.44 o
   9  14  -5        180.54        219.85        10.63 o
  10  14  -5         80.10        100.45         6.41 o
   1  15  -5          0.89          2.93         2.63 o
   2  15  -5        214.08        185.52        13.05 o
   3  15  -5         38.35         37.42         6.57 o
   4  15  -5         15.24         11.23         2.97 o
   5  15  -5         32.20         39.54         5.07 o
   6  15  -5        106.77         88.11         8.11 o
   7  15  -5        443.30        441.31        17.40 o
   8  15  -5         47.34         49.68         6.00 o
   9  15  -5        360.67        395.81        10.44 o
  10  15  -5         91.42        100.35         6.79 o
   0  16  -5        442.35        458.23        27.44 o
   1  16  -5          5.76          9.97         4.14 o
   2  16  -5         26.36         28.53        11.56 o
   3  16  -5          2.66         -1.77         3.55 o
   4  16  -5         34.81         42.18         9.12 o
   5  16  -5          6.57          9.08         3.46 o
   6  16  -5        124.53        125.10        11.67 o
   7  16  -5        176.67        229.85        11.99 o
   8  16  -5         61.51         71.38         8.50 o
   9  16  -5          2.87         10.81         3.07 o
   1  17  -5        179.44        134.32         8.13 o
   2  17  -5       2643.08       2010.57        49.29 o
   3  17  -5        830.95        610.21        17.93 o
   4  17  -5         80.41         68.26         7.55 o
   5  17  -5        471.93        441.33        17.81 o
   6  17  -5        983.55        909.27        31.28 o
   7  17  -5        205.90        178.36        14.70 o
   8  17  -5        107.03        119.06         9.85 o
   9  17  -5         49.48         48.30         3.86 o
   0  18  -5       3738.16       3525.66        69.58 o
   1  18  -5        262.70        258.07        11.56 o
   2  18  -5       8018.88       7897.76       172.88 o
   3  18  -5        139.98        129.17         8.51 o
   4  18  -5       1715.65       1631.50        55.54 o
   5  18  -5         64.73         59.49         5.20 o
   6  18  -5        111.95        128.11         9.27 o
   7  18  -5        110.06        123.74         7.43 o
   8  18  -5         20.43         27.48         3.49 o
   1  19  -5        389.09        301.13        12.73 o
   2  19  -5       1840.46       1678.32        36.68 o
   3  19  -5        866.33        731.26        19.93 o
   4  19  -5        268.28        275.87        12.07 o
   5  19  -5        108.56        108.83         7.42 o
   6  19  -5          4.28          1.88         3.52 o
   7  19  -5          5.03          7.50         2.85 o
   8  19  -5         14.44          6.32         2.91 o
   0  20  -5        237.37        242.22        15.91 o
   1  20  -5        381.47        337.08        13.33 o
   2  20  -5        113.12        111.75         9.18 o
   3  20  -5          5.36          6.49         3.91 o
   4  20  -5         19.77         12.19         3.27 o
   5  20  -5        161.61        159.94         8.52 o
   6  20  -5         15.76         22.74         4.27 o
   7  20  -5         19.93         10.72         2.99 o
   8  20  -5         19.89         18.59         5.22 o
   1  21  -5          3.04          0.30         3.13 o
   2  21  -5         59.64         35.24         5.57 o
   3  21  -5        124.93        128.91         9.70 o
   4  21  -5        141.94        135.67         7.90 o
   5  21  -5         20.71         23.36         3.87 o
   6  21  -5         20.14         21.46         3.60 o
   7  21  -5         11.26          9.04         4.57 o
   0  22  -5          0.60          3.98         4.37 o
   1  22  -5         51.16         44.12         6.17 o
   2  22  -5         45.65         38.85         6.05 o
   3  22  -5         14.45         25.71         5.01 o
   4  22  -5         29.02         26.52         4.57 o
   5  22  -5          3.88          3.93         3.09 o
   6  22  -5          4.62         -0.86         3.43 o
   1  23  -5         19.26         19.06         3.78 o
   2  23  -5          0.74          0.27         3.71 o
   3  23  -5         30.63         22.83         4.46 o
   4  23  -5          1.43          5.22         3.12 o
   5  23  -5          7.97          9.05         3.41 o
   6  23  -5         25.78         27.74         5.44 o
   0  24  -5          2.19          5.34         3.52 o
   1  24  -5         37.87         53.83         4.83 o
   2  24  -5         46.00         40.80         5.10 o
   3  24  -5         50.84         86.69         6.37 o
   4  24  -5         85.62         91.88         7.76 o
   5  24  -5        332.89        443.59        20.05 o
   1  25  -5        154.42        156.56         6.93 o
   2  25  -5         68.48         81.63         5.87 o
   3  25  -5         90.56         96.96         5.75 o
   4  25  -5         70.90         65.99         7.72 o
   0  26  -5         56.60         80.97         6.40 o
   1  26  -5         32.19         54.81         5.37 o
   2  26  -5        224.53        315.68        20.92 o
   0   0  -4     274777.97     187650.94      2842.58 o
   1   0  -4      77318.76      79723.62       783.43 o
   2   0  -4      37656.74      45151.30       444.19 o
   3   0  -4       2484.78       2703.47        36.31 o
   4   0  -4       4382.06       4825.18        66.89 o
   5   0  -4       2609.38       2685.38        47.00 o
   6   0  -4       2091.47       2521.75        48.13 o
   7   0  -4        286.65        297.39        15.44 o
   8   0  -4        164.35        123.65        10.62 o
   9   0  -4        253.65        253.42        20.08 o
  10   0  -4         54.31         59.93         6.28 o
  11   0  -4         23.62         60.58         9.74 o
   1   1  -4        527.61        418.83         5.00 o
   2   1  -4        473.50        374.59         4.57 o
   3   1  -4       6181.32       5485.76        61.86 o
   4   1  -4       1038.16        918.39        20.07 o
   5   1  -4       3611.41       3411.59        96.27 o
   6   1  -4        484.77        418.93        12.07 o
   7   1  -4        905.03        808.29        38.17 o
   8   1  -4        420.00        338.33        14.56 o
   9   1  -4        593.93        560.93        23.71 o
  10   1  -4         44.40         32.03         4.37 o
  11   1  -4         30.98         32.03         4.80 o
   0   2  -4        325.10        295.46         6.18 o
   1   2  -4         17.16         13.01         2.36 o
   2   2  -4        254.48        300.57         4.40 o
   3   2  -4        296.71        316.38        11.22 o
   4   2  -4        151.71        194.96         5.48 o
   5   2  -4         23.30         28.42         4.62 o
   6   2  -4        184.13        217.00         8.67 o
   7   2  -4         62.27         45.53         4.61 o
   8   2  -4        372.33        445.93        16.59 o
   9   2  -4        432.08        462.55        21.40 o
  10   2  -4         44.43         54.78         6.39 o
  11   2  -4        171.69        178.05         9.37 o
  12   2  -4        103.39        116.97        10.32 o
   1   3  -4         22.89         16.76         1.38 o
   2   3  -4       1190.94        947.24        14.52 o
   3   3  -4       3706.94       3325.20        31.49 o
   4   3  -4         32.67         54.77         3.65 o
   5   3  -4       1353.21       1258.73        29.64 o
   6   3  -4        422.68        412.21        12.08 o
   7   3  -4        649.83        601.67        18.83 o
   8   3  -4         97.42         96.14         7.95 o
   9   3  -4       1188.53       1155.91        43.29 o
  10   3  -4        184.09        153.83        10.21 o
  11   3  -4        194.32        188.53         9.97 o
  12   3  -4         43.96         57.34         7.93 o
   0   4  -4        545.31        737.39        10.78 o
   1   4  -4        294.51        286.73         4.45 o
   2   4  -4        223.06        286.23         8.81 o
   3   4  -4        117.73        124.85         3.78 o
   4   4  -4       1400.81       1661.35        50.40 o
   5   4  -4        313.30        418.83        11.06 o
   6   4  -4        416.62        478.54        15.59 o
   7   4  -4        312.37        302.42        13.13 o
   8   4  -4         68.36         76.70         9.92 o
   9   4  -4        340.68        416.68        18.62 o
  10   4  -4        231.57        202.29        11.24 o
  11   4  -4         20.01         28.99         4.56 o
  12   4  -4        196.75        208.18        13.98 o
   1   5  -4        673.60        565.52        11.30 o
   2   5  -4        334.92        278.46         5.03 o
   3   5  -4        917.20        868.71        12.90 o
   4   5  -4       2622.77       2513.10        36.46 o
   5   5  -4        254.03        279.84        12.52 o
   6   5  -4        274.59        298.82        12.51 o
   7   5  -4        314.90        286.95        16.36 o
   8   5  -4        294.34        266.35        16.21 o
   9   5  -4         48.00         51.51         6.79 o
  10   5  -4         37.80         36.20         5.57 o
  11   5  -4         39.02         45.38         5.42 o
  12   5  -4         28.27         30.31         5.87 o
   0   6  -4      11184.91      13225.10       125.71 o
   1   6  -4       6844.84       7690.21       116.82 o
   2   6  -4       2824.56       3212.89        32.43 o
   3   6  -4       3974.61       4693.02        83.62 o
   4   6  -4       2416.83       2942.84        71.88 o
   5   6  -4        388.94        511.80        15.34 o
   6   6  -4          0.41          1.49         2.86 o
   7   6  -4        714.36        820.20        28.05 o
   8   6  -4       1524.88       1768.86        61.19 o
   9   6  -4        546.37        700.69        22.25 o
  10   6  -4         23.91         23.29         4.33 o
  11   6  -4        205.22        236.18        10.76 o
   1   7  -4       1346.65       1114.34        14.88 o
   2   7  -4       2235.21       1903.56        26.59 o
   3   7  -4        863.00        830.08        13.57 o
   4   7  -4       1408.92       1343.22        29.31 o
   5   7  -4        501.15        510.41        15.58 o
   6   7  -4         77.65         73.40         8.36 o
   7   7  -4        127.44        109.60        10.62 o
   8   7  -4        781.72        782.94        40.85 o
   9   7  -4        174.80        156.69        10.90 o
  10   7  -4         79.98         91.53         8.07 o
  11   7  -4         20.34         29.37         4.45 o
   0   8  -4       2038.53       2364.17        42.37 o
   1   8  -4       1950.52       2199.22        48.64 o
   2   8  -4       2012.55       2353.22        94.39 o
   3   8  -4         32.80         24.50         2.69 o
   4   8  -4        306.62        376.56        13.21 o
   5   8  -4        212.58        209.06        12.78 o
   6   8  -4         10.17         10.35         3.57 o
   7   8  -4         26.73         24.78         3.90 o
   8   8  -4         35.22         50.73         7.72 o
   9   8  -4         56.56         57.46         6.70 o
  10   8  -4        106.32        130.23         9.12 o
  11   8  -4         17.61         12.08         3.47 o
   1   9  -4       1421.12       1231.47        18.85 o
   2   9  -4        335.71        335.02         8.41 o
   3   9  -4        237.53        204.05         7.06 o
   4   9  -4       1234.18       1144.90        26.64 o
   5   9  -4         46.59         42.36         9.38 o
   6   9  -4         45.13         48.50         7.41 o
   7   9  -4        735.95        686.22        37.22 o
   8   9  -4        695.82        579.38        25.61 o
   9   9  -4        429.21        437.88        17.44 o
  10   9  -4        196.44        165.55         8.90 o
  11   9  -4         24.67         28.04         4.14 o
   0  10  -4       3788.67       4839.76       100.75 o
   1  10  -4         91.19        124.79         5.95 o
   2  10  -4        591.29        643.73        14.39 o
   3  10  -4        457.82        612.55        16.67 o
   4  10  -4        935.58       1175.33        25.02 o
   5  10  -4        189.02        202.85        12.88 o
   6  10  -4         66.20         72.36         8.34 o
   7  10  -4        225.74        202.45        14.51 o
   8  10  -4        143.71        135.42        10.28 o
   9  10  -4        135.78        169.38        12.12 o
  10  10  -4         32.43         28.80         4.46 o
  11  10  -4          2.82          2.00         3.12 o
   1  11  -4        751.03        725.46        17.62 o
   2  11  -4        644.76        624.94        13.21 o
   3  11  -4       1596.40       1419.08        21.86 o
   4  11  -4        714.57        701.07        31.24 o
   5  11  -4        139.54        140.47        11.17 o
   6  11  -4        315.63        248.88        12.79 o
   7  11  -4        610.93        461.21        37.13 o
   8  11  -4         97.97         84.40         8.18 o
   9  11  -4         34.15         38.69         6.00 o
  10  11  -4         90.35         85.71         5.52 o
  11  11  -4        115.83        120.82         6.46 o
   0  12  -4        897.34       1117.02        39.65 o
   1  12  -4        136.81        147.64        15.83 o
   2  12  -4       1272.26       1538.74        29.75 o
   3  12  -4        586.21        724.38        17.72 o
   4  12  -4        678.31        752.94        26.57 o
   5  12  -4        149.97        174.72        13.12 o
   6  12  -4        414.79        444.72        17.21 o
   7  12  -4         86.21         85.47         8.17 o
   8  12  -4        136.65        132.35         9.84 o
   9  12  -4         34.27         31.24         5.35 o
  10  12  -4          2.12          9.23         2.67 o
   1  13  -4        419.95        418.44        28.22 o
   2  13  -4         69.18         82.74         5.20 o
   3  13  -4        283.56        287.41        10.96 o
   4  13  -4        457.02        399.29        19.58 o
   5  13  -4        886.53        717.40        45.14 o
   6  13  -4       1269.92       1100.49        28.21 o
   7  13  -4        777.63        658.07        27.27 o
   8  13  -4        226.69        203.38        14.34 o
   9  13  -4         83.45         94.66         8.02 o
  10  13  -4         33.40         39.42         3.61 o
   0  14  -4          9.42          6.72         4.20 o
   1  14  -4       1509.67       1672.19        31.94 o
   2  14  -4        154.35        149.65        11.22 o
   3  14  -4        547.34        595.77        16.45 o
   4  14  -4         75.05         76.00        15.15 o
   5  14  -4         68.47         60.92         6.45 o
   6  14  -4        119.85         94.46         8.02 o
   7  14  -4        138.74        162.25        14.87 o
   8  14  -4        371.71        412.33        20.32 o
   9  14  -4          3.30          2.99         3.59 o
  10  14  -4        131.33        143.75         6.18 o
   1  15  -4          1.57         -3.88         3.88 o
   2  15  -4          2.50          1.70         3.38 o
   3  15  -4         76.67         63.61         6.57 o
   4  15  -4         62.10         46.63         5.29 o
   5  15  -4        316.51        267.35        15.05 o
   6  15  -4        360.64        356.09        15.62 o
   7  15  -4        194.16        199.28        11.62 o
   8  15  -4        193.02        170.22        10.35 o
   9  15  -4         78.88         93.03         5.35 o
  10  15  -4         26.61         23.73         5.72 o
   0  16  -4        385.28        383.60        18.27 o
   1  16  -4        322.24        407.50        19.10 o
   2  16  -4       1410.27       1560.94        40.44 o
   3  16  -4         50.34         56.44         5.69 o
   4  16  -4       1454.69       1474.69        33.37 o
   5  16  -4        733.47        758.47        23.27 o
   6  16  -4        517.41        599.85        25.41 o
   7  16  -4        746.11        806.77        28.98 o
   8  16  -4        134.65        190.56        13.22 o
   9  16  -4        266.51        294.09        11.56 o
   1  17  -4        297.66        255.12         9.12 o
   2  17  -4        841.04        638.36        20.45 o
   3  17  -4        742.18        614.01        28.07 o
   4  17  -4        376.07        342.32        15.67 o
   5  17  -4        561.52        470.07        20.07 o
   6  17  -4        258.48        240.86        16.04 o
   7  17  -4        281.51        240.92        15.34 o
   8  17  -4         31.12         28.15         4.76 o
   9  17  -4        138.19        131.74         5.68 o
   0  18  -4        358.43        384.88        19.98 o
   1  18  -4        395.85        434.76        20.33 o
   2  18  -4        202.61        186.06         9.61 o
   3  18  -4         74.59         90.23        12.13 o
   4  18  -4       1592.59       1687.40        32.26 o
   5  18  -4         10.31          9.19         7.44 o
   6  18  -4        635.87        674.62        25.65 o
   7  18  -4         41.58         56.49         7.79 o
   8  18  -4        180.11        190.12         7.36 o
   9  18  -4          3.10         -0.11         1.96 o
   1  19  -4        972.02        786.24        20.66 o
   2  19  -4       1982.42       1583.97        29.74 o
   3  19  -4       1458.92       1232.59        43.98 o
   4  19  -4        275.30        258.03        11.68 o
   5  19  -4         86.74         85.92         7.41 o
   6  19  -4          4.10         -3.60         3.60 o
   7  19  -4          6.99          7.69         2.83 o
   8  19  -4         13.86         14.57         2.61 o
   0  20  -4        715.02        775.69        28.77 o
   1  20  -4        555.32        578.91        15.14 o
   2  20  -4         32.80         38.86         7.84 o
   3  20  -4        101.37         94.88         8.43 o
   4  20  -4        247.65        232.33         9.45 o
   5  20  -4        139.35        170.04         7.97 o
   6  20  -4        342.80        426.64        13.21 o
   7  20  -4          3.20          0.42         2.96 o
   8  20  -4        474.87        558.91        16.77 o
   1  21  -4         14.69          4.56         2.98 o
   2  21  -4         34.45         24.43         4.72 o
   3  21  -4        190.09        220.17        12.33 o
   4  21  -4         42.74         32.86         5.20 o
   5  21  -4         41.68         50.12         7.80 o
   6  21  -4         31.79         42.61         4.30 o
   7  21  -4         77.46         72.38         5.29 o
   0  22  -4          5.07          5.21         4.64 o
   1  22  -4         23.09         28.37         4.23 o
   2  22  -4         37.00         32.18         5.29 o
   3  22  -4          2.47         -0.25         3.53 o
   4  22  -4          5.18          0.80         4.34 o
   5  22  -4         17.17         14.34         3.69 o
   6  22  -4         14.95         11.94         2.91 o
   7  22  -4         64.28         78.74         8.35 o
   1  23  -4          3.74         -0.62         2.86 o
   2  23  -4         15.80         20.03         6.99 o
   3  23  -4         15.72          6.62         3.69 o
   4  23  -4         19.39         22.81         3.95 o
   5  23  -4         27.98         32.70         5.22 o
   6  23  -4        110.89        113.84        10.64 o
   0  24  -4          0.89          9.02         4.95 o
   1  24  -4         27.08         50.29         4.71 o
   2  24  -4         23.73          9.74         3.31 o
   3  24  -4          1.82         -1.41         3.19 o
   4  24  -4        134.83        192.18        10.98 o
   5  24  -4          4.97          3.04         2.59 o
   1  25  -4         57.52         61.18         5.42 o
   2  25  -4          1.50         -0.17         2.34 o
   3  25  -4         60.10         53.71         4.42 o
   4  25  -4         31.17         17.44         8.94 o
   0  26  -4          8.07          0.28         5.75 o
   1  26  -4        304.86        408.74        11.35 o
   2  26  -4        166.30        204.29         9.70 o
   1   1  -3       2664.06       2190.06        16.02 o
   2   1  -3       4439.63       3668.10        27.17 o
   3   1  -3       1907.20       1969.54        37.64 o
   4   1  -3        952.83        908.22        22.16 o
   5   1  -3       3730.43       3583.14        83.01 o
   6   1  -3        335.05        298.61        13.25 o
   7   1  -3       2108.95       1929.73        47.58 o
   8   1  -3        722.95        636.24        17.20 o
   9   1  -3       1448.00       1399.48        32.82 o
  10   1  -3        179.51        185.03         8.40 o
  11   1  -3        139.79        133.36         6.46 o
  12   1  -3          8.94         12.75         4.67 o
   0   2  -3        537.33        567.15         9.81 o
   1   2  -3       8624.74       9719.98        70.39 o
   2   2  -3        461.55        557.42        14.12 o
   3   2  -3       4115.63       4392.87        39.11 o
   4   2  -3        232.72        280.23         7.26 o
   5   2  -3       3794.45       4468.63        95.57 o
   6   2  -3       1903.21       2163.13        30.44 o
   7   2  -3         76.55         66.01         5.31 o
   8   2  -3       1899.52       2014.00        53.31 o
   9   2  -3         35.46         38.62         5.09 o
  10   2  -3        514.51        559.08        16.42 o
  11   2  -3          5.43          2.90         2.72 o
  12   2  -3        135.37        116.69         7.44 o
   1   3  -3        454.92        354.41         4.59 o
   2   3  -3        491.40        494.73         7.06 o
   3   3  -3        702.29        681.61         9.46 o
   4   3  -3       2576.25       2453.41        55.46 o
   5   3  -3        223.59        233.61         9.21 o
   6   3  -3       1268.06       1260.82        28.15 o
   7   3  -3         51.49         62.08         5.07 o
   8   3  -3       1316.43       1227.12        25.13 o
   9   3  -3        698.09        678.39        44.44 o
  10   3  -3        635.43        645.06        20.87 o
  11   3  -3        249.89        252.38        11.64 o
  12   3  -3         89.42         86.34         5.33 o
   0   4  -3       7709.27       8854.79        77.49 o
   1   4  -3       2463.05       2880.44        39.60 o
   2   4  -3        163.41        230.02         4.56 o
   3   4  -3        842.73       1073.22        11.48 o
   4   4  -3        559.59        668.60        17.50 o
   5   4  -3        115.90        168.88         8.30 o
   6   4  -3        107.96        100.69         6.12 o
   7   4  -3          1.67          3.58         3.05 o
   8   4  -3        194.18        198.71        16.39 o
   9   4  -3        159.62        177.51        11.06 o
  10   4  -3        126.77        107.94         8.78 o
  11   4  -3        166.53        165.62         9.48 o
  12   4  -3         13.32          9.88         2.54 o
   1   5  -3        285.87        257.17         5.31 o
   2   5  -3         42.47         36.34         1.71 o
   3   5  -3         16.39         24.79         2.30 o
   4   5  -3        127.88        138.49         7.58 o
   5   5  -3        907.65        877.80        20.15 o
   6   5  -3        591.66        627.01        21.22 o
   7   5  -3        485.90        426.27        19.77 o
   8   5  -3        107.03        132.94        11.66 o
   9   5  -3         91.54         82.91         8.04 o
  10   5  -3         20.77         14.51         4.33 o
  11   5  -3         97.93         99.11         7.48 o
  12   5  -3         59.47         69.45         6.31 o
   0   6  -3        281.34        368.82         7.02 o
   1   6  -3         35.23         43.39         2.48 o
   2   6  -3       1820.77       2084.41        17.80 o
   3   6  -3       2787.98       3230.87        37.17 o
   4   6  -3       1710.00       2054.51        56.45 o
   5   6  -3       2141.14       2592.97        54.33 o
   6   6  -3        467.86        516.93        20.69 o
   7   6  -3          2.60         -1.84         3.80 o
   8   6  -3         60.38         46.05         7.44 o
   9   6  -3         45.82         72.36         9.09 o
  10   6  -3         29.31         30.53         4.47 o
  11   6  -3         10.35          5.67         3.30 o
  12   6  -3         21.51         32.71         4.27 o
   1   7  -3       2413.79       2023.15        21.58 o
   2   7  -3       5478.44       4702.68        45.24 o
   3   7  -3        318.99        301.93         7.55 o
   4   7  -3       1085.64       1107.14        21.86 o
   5   7  -3         46.43         42.05         8.16 o
   6   7  -3         40.43         45.02        10.07 o
   7   7  -3          0.01          8.50         5.99 o
   8   7  -3         76.61         70.14         9.07 o
   9   7  -3          1.68         10.75         4.40 o
  10   7  -3          5.37         10.81         3.53 o
  11   7  -3         18.55         20.68         4.13 o
   0   8  -3       9465.59      11438.82       186.75 o
   1   8  -3       1429.42       1782.31        25.19 o
   2   8  -3       6595.31       7642.18       153.09 o
   3   8  -3        174.83        231.70         9.25 o
   4   8  -3         27.56         48.89         5.97 o
   5   8  -3       1380.19       1689.16        39.25 o
   6   8  -3        451.45        548.75        21.93 o
   7   8  -3        898.20       1021.73        32.51 o
   8   8  -3        295.19        349.49        19.32 o
   9   8  -3        115.32         94.64         8.64 o
  10   8  -3        304.72        322.74        12.33 o
  11   8  -3          3.31          0.46         3.14 o
   1   9  -3       2002.46       1836.76        55.70 o
   2   9  -3       1077.67       1051.24        12.94 o
   3   9  -3        811.98        764.16        13.60 o
   4   9  -3       1990.75       1912.85        27.76 o
   5   9  -3        773.48        739.26        67.81 o
   6   9  -3         62.43         60.64         7.60 o
   7   9  -3        339.73        314.88        12.48 o
   8   9  -3        295.95        285.33        15.22 o
   9   9  -3        536.24        494.99        24.51 o
  10   9  -3        157.80        135.10         8.17 o
  11   9  -3         25.10         15.00         3.52 o
   0  10  -3       2096.59       2688.65        78.78 o
   1  10  -3       1133.92       1493.57        25.14 o
   2  10  -3       1760.20       2289.88        36.33 o
   3  10  -3        883.25       1057.99        30.09 o
   4  10  -3        848.26       1055.03        28.93 o
   5  10  -3        713.25        896.67        82.90 o
   6  10  -3        541.17        607.64        24.05 o
   7  10  -3        273.10        325.43        14.83 o
   8  10  -3         89.09         85.34         8.11 o
   9  10  -3        186.32        204.36        11.93 o
  10  10  -3          5.99          4.22         3.41 o
  11  10  -3         72.55         55.36         5.03 o
   1  11  -3        634.68        595.60        11.97 o
   2  11  -3       2232.77       2190.23        26.75 o
   3  11  -3        303.57        268.14         7.75 o
   4  11  -3        282.50        264.87        11.57 o
   5  11  -3        147.38        122.17        10.52 o
   6  11  -3       1333.86       1200.79        74.57 o
   7  11  -3         78.24         69.10         7.32 o
   8  11  -3        524.01        467.48        29.21 o
   9  11  -3         39.04         31.88         5.56 o
  10  11  -3          4.55         11.07         3.48 o
  11  11  -3        109.18        117.02         6.68 o
   0  12  -3       2965.97       3538.92        82.13 o
   1  12  -3       3528.46       5001.28        53.86 o
   2  12  -3       2258.67       2858.98        70.75 o
   3  12  -3       1005.15       1299.37        23.95 o
   4  12  -3         33.79         39.83         5.16 o
   5  12  -3         89.85         88.69         9.30 o
   6  12  -3       1098.56       1110.34        23.59 o
   7  12  -3        361.20        370.38        14.61 o
   8  12  -3         41.87         37.51         7.08 o
   9  12  -3         15.98         17.49         4.41 o
  10  12  -3        153.14        186.71         7.40 o
  11  12  -3         63.78         69.85         4.72 o
   1  13  -3        153.29        167.36         7.60 o
   2  13  -3        182.70        157.56         7.84 o
   3  13  -3        833.31        724.53        17.85 o
   4  13  -3        173.93        156.13        12.28 o
   5  13  -3        358.59        313.16        18.01 o
   6  13  -3       1016.38        906.37        25.30 o
   7  13  -3        429.63        360.31        16.54 o
   8  13  -3        146.77        136.47        11.71 o
   9  13  -3        120.48        125.63         8.92 o
  10  13  -3         52.41         56.73         4.65 o
   0  14  -3        119.06        111.87        12.23 o
   1  14  -3       1393.88       1723.53        31.57 o
   2  14  -3          1.42          5.13         2.97 o
   3  14  -3        287.29        333.77        14.01 o
   4  14  -3         23.10         37.51         6.82 o
   5  14  -3        564.91        625.85        17.65 o
   6  14  -3        178.85        148.69        11.19 o
   7  14  -3        171.96        170.79        10.80 o
   8  14  -3        124.48        127.02         9.56 o
   9  14  -3         37.59         34.16         3.96 o
  10  14  -3          4.38          7.19         2.23 o
   1  15  -3        211.00        190.99        12.55 o
   2  15  -3        390.11        374.50        18.18 o
   3  15  -3         68.54         58.11         7.73 o
   4  15  -3        300.57        229.94        14.57 o
   5  15  -3        431.76        357.57        15.62 o
   6  15  -3         44.77         40.38         7.55 o
   7  15  -3         77.36         83.89        10.09 o
   8  15  -3        138.34        146.74        10.82 o
   9  15  -3         90.01        103.92         5.75 o
  10  15  -3        150.74        145.11         8.52 o
   0  16  -3        263.57        333.56        24.66 o
   1  16  -3        129.18        130.40        12.28 o
   2  16  -3        241.54        226.39        14.35 o
   3  16  -3         93.76        132.97         8.15 o
   4  16  -3       2528.67       2696.62        49.32 o
   5  16  -3         35.51         42.31         5.89 o
   6  16  -3       2567.76       2962.15        62.84 o
   7  16  -3         63.52         63.94         8.56 o
   8  16  -3          6.64         -1.55         4.38 o
   9  16  -3        267.77        270.51        11.42 o
  10  16  -3        475.45        776.15        27.17 o
   1  17  -3        869.46        740.26        27.81 o
   2  17  -3        495.99        409.21        13.53 o
   3  17  -3        650.53        536.22        16.30 o
   4  17  -3        327.82        265.79        13.71 o
   5  17  -3        116.87        134.08        11.80 o
   6  17  -3        168.66        175.18        25.94 o
   7  17  -3        345.24        382.07        19.19 o
   8  17  -3         78.36         82.68         7.12 o
   9  17  -3        488.47        506.18        17.97 o
   0  18  -3         67.74         57.26         6.50 o
   1  18  -3       1104.38        990.72        18.10 o
   2  18  -3         80.84         65.24         6.22 o
   3  18  -3        106.48        126.99         9.70 o
   4  18  -3         41.14         47.62         6.40 o
   5  18  -3         10.43         19.80         4.69 o
   6  18  -3         39.06         45.24         5.70 o
   7  18  -3          4.54          3.74         3.73 o
   8  18  -3         11.92         15.99         3.53 o
   9  18  -3         61.55         80.36         5.24 o
   1  19  -3       1211.27        985.27        18.27 o
   2  19  -3        133.15        112.88        10.61 o
   3  19  -3       1295.25       1078.97        35.20 o
   4  19  -3        125.18        114.19         9.51 o
   5  19  -3         29.09         28.13         5.05 o
   6  19  -3         76.76         62.89         9.03 o
   7  19  -3          8.81         18.72         5.54 o
   8  19  -3         29.15         29.10         4.17 o
   0  20  -3       1983.05       2087.20        40.06 o
   1  20  -3        537.83        582.83        13.73 o
   2  20  -3        740.97        732.48        29.34 o
   3  20  -3        296.95        280.44        14.06 o
   4  20  -3         88.24         76.43         6.63 o
   5  20  -3        266.23        280.27        10.06 o
   6  20  -3         79.74        110.49         7.04 o
   7  20  -3        194.46        215.24        10.04 o
   8  20  -3          6.13         19.90         3.05 o
   1  21  -3          0.48          2.18         2.69 o
   2  21  -3         41.45         27.09         5.70 o
   3  21  -3        142.48        148.64        10.24 o
   4  21  -3          7.44          2.50         3.55 o
   5  21  -3         49.79         50.55         6.06 o
   6  21  -3         32.34         33.58         4.44 o
   7  21  -3         64.05         64.51         5.16 o
   0  22  -3         15.74         24.43         6.34 o
   1  22  -3        724.89        950.24        22.81 o
   2  22  -3          0.62          2.65         3.78 o
   3  22  -3         12.39          9.97         3.90 o
   4  22  -3         81.44         86.05         7.28 o
   5  22  -3        208.48        252.85        11.29 o
   6  22  -3        126.43        145.94         8.74 o
   7  22  -3          8.26          7.03         2.77 o
   1  23  -3          1.85         -1.39         3.28 o
   2  23  -3         37.21         30.00         5.45 o
   3  23  -3         13.61         18.53         4.25 o
   4  23  -3         32.18         31.15         5.82 o
   5  23  -3        151.88        184.76         8.70 o
   6  23  -3        143.41        129.62        11.62 o
   0  24  -3         36.49         63.15         7.69 o
   1  24  -3         37.72         29.67         4.08 o
   2  24  -3         67.74        100.74         7.30 o
   3  24  -3         54.73         58.07         5.40 o
   4  24  -3        195.60        268.08        17.80 o
   5  24  -3        126.72        142.12         8.58 o
   1  25  -3         13.88         18.40         3.74 o
   2  25  -3         20.86         23.90         4.42 o
   3  25  -3          6.37          4.99         3.45 o
   4  25  -3          6.33          8.13         2.94 o
   0  26  -3         48.37         72.28         6.16 o
   1  26  -3        110.51        130.35         6.40 o
   2  26  -3         33.90         31.08         4.36 o
   3  26  -3          7.66         19.47         5.43 o
   0   0  -2       2189.67       2910.45        49.99 o
   1   0  -2        479.32        569.07        10.04 o
   2   0  -2       2931.94       3107.70        35.63 o
   3   0  -2      87156.09      96321.66      1526.20 o
   4   0  -2      15222.12      17038.18       219.27 o
   5   0  -2       9965.40      12610.77       219.31 o
   6   0  -2       2873.85       3243.71        78.35 o
   7   0  -2        202.96        197.64        20.48 o
   8   0  -2         33.60         29.81         5.89 o
   9   0  -2        205.51        222.99        14.64 o
  10   0  -2         46.19         46.04         6.72 o
  11   0  -2         54.30         57.98         7.30 o
  12   0  -2        200.86        175.06         9.12 o
   1   1  -2       3324.92       2548.37        42.54 o
   2   1  -2       8391.16       6968.52        85.13 o
   3   1  -2       6041.48       5148.35        94.96 o
   4   1  -2         93.07         96.90         4.47 o
   5   1  -2       3408.64       3173.06        82.90 o
   6   1  -2        199.21        168.84         7.51 o
   7   1  -2       1003.62        948.02        23.10 o
   8   1  -2        147.60        122.34         7.43 o
   9   1  -2       1487.94       1385.69        38.57 o
  10   1  -2        128.29        118.83         7.82 o
  11   1  -2        268.45        268.89         9.31 o
  12   1  -2        177.49        203.80        14.43 o
   0   2  -2      40472.99      38546.40      1407.16 o
   1   2  -2       7433.35       8566.45        62.74 o
   2   2  -2       9409.24      11215.11        75.26 o
   3   2  -2       1586.98       1778.88        33.42 o
   4   2  -2       6173.30       7469.65        72.65 o
   5   2  -2        972.72        978.92        17.15 o
   6   2  -2       2570.26       2928.96        37.29 o
   7   2  -2       1032.58       1019.13        22.12 o
   8   2  -2         49.18         48.68         4.95 o
   9   2  -2        815.49        780.86        27.74 o
  10   2  -2         71.30         55.50         6.21 o
  11   2  -2        107.72         92.03         6.42 o
  12   2  -2         69.65        116.59         7.85 o
   1   3  -2         61.24         54.05         2.08 o
   2   3  -2        846.36        668.69        15.62 o
   3   3  -2       1742.98       1464.67        22.33 o
   4   3  -2       2906.92       2519.53        61.43 o
   5   3  -2        657.41        493.84        20.72 o
   6   3  -2        192.21        188.27         8.08 o
   7   3  -2        537.53        451.67        13.47 o
   8   3  -2         13.64         16.78         4.01 o
   9   3  -2        191.51        183.08        11.87 o
  10   3  -2        117.04        130.82         9.56 o
  11   3  -2         48.78         39.18         4.54 o
  12   3  -2        412.95        397.34        11.70 o
   0   4  -2       2652.47       3107.19        41.92 o
   1   4  -2      17349.51      18539.23       157.36 o
   2   4  -2       1323.45       1447.67        26.28 o
   3   4  -2        226.29        285.84         8.75 o
   4   4  -2        834.06        968.02        54.44 o
   5   4  -2       1126.64       1721.74        34.67 o
   6   4  -2         67.15         67.41         4.86 o
   7   4  -2          6.44         18.33         3.86 o
   8   4  -2        132.47        120.35         7.18 o
   9   4  -2         64.83         98.85         8.47 o
  10   4  -2         91.15         91.96         8.35 o
  11   4  -2         43.82         74.32         5.78 o
  12   4  -2        110.92        120.76         6.51 o
   1   5  -2       1991.86       1619.10        20.40 o
   2   5  -2         30.53         34.48         2.16 o
   3   5  -2       1292.37       1220.63        24.31 o
   4   5  -2       1855.23       1691.12        26.74 o
   5   5  -2       2181.10       2043.66        33.22 o
   6   5  -2        114.86         90.99         8.73 o
   7   5  -2         85.44         97.86         7.45 o
   8   5  -2         93.02        102.59        10.50 o
   9   5  -2         77.53         68.59         7.17 o
  10   5  -2          2.84          2.15         3.89 o
  11   5  -2        190.75        177.69        10.10 o
  12   5  -2         10.22          9.83         3.48 o
   0   6  -2        116.40        125.28         3.91 o
   1   6  -2       3458.74       4022.14        76.64 o
   2   6  -2        736.18        904.37        21.36 o
   3   6  -2        401.15        438.43         8.59 o
   4   6  -2       2456.63       2959.77        40.46 o
   5   6  -2        287.36        259.49        13.08 o
   6   6  -2         23.98         21.04         4.95 o
   7   6  -2         16.53         10.57         3.48 o
   8   6  -2       2634.07       3093.02        71.84 o
   9   6  -2          1.52          4.39         3.67 o
  10   6  -2        178.64        207.91        11.94 o
  11   6  -2          3.24          4.51         4.10 o
  12   6  -2        174.55        202.92         7.94 o
   1   7  -2        680.04        532.86         7.94 o
   2   7  -2       2859.44       2306.60        38.16 o
   3   7  -2       2404.43       2382.40        32.45 o
   4   7  -2       2824.78       2742.74        38.28 o
   5   7  -2        890.00        914.51        26.46 o
   6   7  -2         95.58         87.34         8.75 o
   7   7  -2          8.98          3.40         3.27 o
   8   7  -2        483.81        475.17        18.72 o
   9   7  -2          2.01          1.12         4.51 o
  10   7  -2          2.64          0.31         3.24 o
  11   7  -2        285.11        237.37        11.21 o
  12   7  -2         26.78         26.33         3.93 o
   0   8  -2       1279.09       1376.37        44.45 o
   1   8  -2        642.81        747.26        38.11 o
   2   8  -2         47.10         58.56         3.00 o
   3   8  -2         34.64         41.27         3.18 o
   4   8  -2         59.52         58.92         5.08 o
   5   8  -2       1560.96       1657.84        38.34 o
   6   8  -2         11.29          6.83         3.95 o
   7   8  -2        519.72        559.09        23.45 o
   8   8  -2         42.93         34.16         5.38 o
   9   8  -2         96.90         83.59         8.16 o
  10   8  -2         19.80         20.59         4.14 o
  11   8  -2        220.08        262.21        11.34 o
   1   9  -2       1991.54       1846.54        21.63 o
   2   9  -2        241.59        228.37         5.58 o
   3   9  -2        446.36        408.43         9.48 o
   4   9  -2        646.10        692.44        27.98 o
   5   9  -2        228.64        183.42        12.27 o
   6   9  -2          6.55          2.89        10.63 o
   7   9  -2         89.74         71.65         5.49 o
   8   9  -2          2.47          0.96         4.59 o
   9   9  -2        253.32        215.80        12.34 o
  10   9  -2         93.08         80.01         6.35 o
  11   9  -2         28.99         31.28         4.50 o
   0  10  -2       6766.13       8196.52       108.58 o
   1  10  -2       2106.36       2632.96        33.24 o
   2  10  -2       8149.73      10477.73       152.32 o
   3  10  -2         31.12         30.81         3.09 o
   4  10  -2       2522.84       3234.97        56.72 o
   5  10  -2        122.40        120.23        10.12 o
   6  10  -2        169.69        186.08        26.93 o
   7  10  -2        412.91        402.87        15.55 o
   8  10  -2        350.87        348.41        15.77 o
   9  10  -2        111.83        107.55         8.93 o
  10  10  -2          1.00          5.49         3.35 o
  11  10  -2         14.80         15.50         3.40 o
   1  11  -2        419.81        376.37         9.28 o
   2  11  -2       1798.78       1681.18        20.29 o
   3  11  -2        522.34        452.38        12.02 o
   4  11  -2        222.75        197.50        12.36 o
   5  11  -2        847.22        798.50        69.45 o
   6  11  -2       1346.52       1134.47        36.49 o
   7  11  -2        485.20        415.77        14.57 o
   8  11  -2        620.91        529.18        19.67 o
   9  11  -2         28.70         16.19         4.30 o
  10  11  -2          1.42          2.18         3.50 o
  11  11  -2         27.58         24.59         3.62 o
   0  12  -2        102.13        117.12         8.17 o
   1  12  -2       1293.02       1588.17        21.77 o
   2  12  -2         31.43         43.29         3.76 o
   3  12  -2        520.56        595.68        17.84 o
   4  12  -2         23.79         32.92         5.61 o
   5  12  -2        283.97        297.66        16.36 o
   6  12  -2         80.38         83.37        11.20 o
   7  12  -2         69.10         99.41         8.51 o
   8  12  -2         23.03         16.42         5.08 o
   9  12  -2         97.27        125.90         7.98 o
  10  12  -2         66.43         60.11         5.03 o
  11  12  -2          9.62         11.50         2.70 o
   1  13  -2        700.19        700.24        15.52 o
   2  13  -2        558.94        507.48        13.93 o
   3  13  -2       1214.61       1118.85        26.50 o
   4  13  -2        634.17        573.21        23.64 o
   5  13  -2        551.56        505.65        18.19 o
   6  13  -2       2143.17       1810.74        46.58 o
   7  13  -2        471.10        401.30        16.71 o
   8  13  -2        211.79        164.07        12.03 o
   9  13  -2         11.63         13.44         3.12 o
  10  13  -2        150.11        193.93         8.08 o
   0  14  -2          9.31         11.81         4.70 o
   1  14  -2        851.09        843.87        21.02 o
   2  14  -2        280.65        331.48        10.23 o
   3  14  -2        196.69        206.60        11.16 o
   4  14  -2         91.28         93.51         9.90 o
   5  14  -2         15.28          7.22         3.88 o
   6  14  -2         25.29         20.83         4.71 o
   7  14  -2         27.58         20.38         6.52 o
   8  14  -2        324.67        336.93        14.87 o
   9  14  -2         31.83         40.57         4.19 o
  10  14  -2         54.08         58.35         4.25 o
   1  15  -2        582.95        496.73        14.46 o
   2  15  -2        125.80        130.56         8.51 o
   3  15  -2         16.00         12.31         4.08 o
   4  15  -2         32.12         36.94         6.70 o
   5  15  -2         36.91         26.83         4.04 o
   6  15  -2        360.90        301.01        14.42 o
   7  15  -2         73.19         59.78         7.41 o
   8  15  -2         92.54         82.71         7.58 o
   9  15  -2        208.17        245.13        10.50 o
  10  15  -2         28.23         34.53         3.85 o
   0  16  -2        366.04        420.24        28.28 o
   1  16  -2          0.49          0.26         3.26 o
   2  16  -2        560.19        633.49        24.73 o
   3  16  -2       1157.30       1303.32        30.20 o
   4  16  -2        929.16        983.30        31.56 o
   5  16  -2         45.53         59.49         5.08 o
   6  16  -2        920.59       1002.43        26.84 o
   7  16  -2         42.47         37.32         5.84 o
   8  16  -2        396.65        445.39        16.63 o
   9  16  -2          9.43         12.94         4.62 o
  10  16  -2         99.79        101.33        10.10 o
   1  17  -2        210.35        184.88        13.73 o
   2  17  -2         89.23         91.33         9.42 o
   3  17  -2        686.43        579.92        14.91 o
   4  17  -2        108.80         84.96         6.76 o
   5  17  -2        610.86        512.60        16.23 o
   6  17  -2        181.37        167.16         9.26 o
   7  17  -2         38.57         32.63         6.47 o
   8  17  -2         11.81         20.18         4.26 o
   9  17  -2        372.56        386.89        15.80 o
   0  18  -2       7541.00       7452.84        93.86 o
   1  18  -2        654.53        674.59        14.68 o
   2  18  -2       3338.05       3399.92        58.09 o
   3  18  -2        828.80        910.77        21.43 o
   4  18  -2        181.21        178.40         9.66 o
   5  18  -2        724.46        836.97        20.65 o
   6  18  -2         20.39         26.43         4.84 o
   7  18  -2        233.87        267.65        12.54 o
   8  18  -2         68.08         85.87         6.81 o
   9  18  -2         53.90         56.58         4.04 o
   1  19  -2       2616.57       2054.00        28.21 o
   2  19  -2        160.44        147.93         7.63 o
   3  19  -2       4128.33       3361.16        68.94 o
   4  19  -2         21.51         20.75         3.57 o
   5  19  -2        198.41        188.64         9.76 o
   6  19  -2         25.11         26.34         5.01 o
   7  19  -2         31.14         40.23         7.01 o
   8  19  -2          4.51          7.83         3.21 o
   0  20  -2        924.98        958.05        31.78 o
   1  20  -2       1554.73       1472.66        23.04 o
   2  20  -2        582.19        626.58        19.11 o
   3  20  -2        401.29        461.95        15.28 o
   4  20  -2         25.01         23.12         3.68 o
   5  20  -2        854.10        969.33        30.00 o
   6  20  -2         86.86        112.21         7.09 o
   7  20  -2         15.23          2.02         2.90 o
   8  20  -2         53.31         67.25         6.36 o
   1  21  -2         54.41         41.21         3.79 o
   2  21  -2         56.24         46.08         5.00 o
   3  21  -2        120.22        106.25         7.31 o
   4  21  -2         82.81         73.90         7.03 o
   5  21  -2        105.77         80.66         8.34 o
   6  21  -2         37.84         35.88         5.05 o
   7  21  -2        141.68        164.76        23.40 o
   0  22  -2        296.70        335.43        14.09 o
   1  22  -2         20.92         25.28         3.56 o
   2  22  -2          4.91          7.08         3.09 o
   3  22  -2         25.31         34.17         4.37 o
   4  22  -2          4.22          7.18         3.09 o
   5  22  -2          5.40          3.34         3.52 o
   6  22  -2         30.13         50.77         4.98 o
   7  22  -2         84.47         86.46         6.64 o
   1  23  -2         76.35         49.45         4.29 o
   2  23  -2         80.24         87.84         6.21 o
   3  23  -2         34.89         33.99         6.36 o
   4  23  -2        194.87        183.76        12.18 o
   5  23  -2        101.50        104.21         6.85 o
   6  23  -2         31.16         28.61         5.39 o
   0  24  -2         40.43         47.05         6.71 o
   1  24  -2         55.23        110.70        42.27 o
   2  24  -2         16.22          8.58         6.98 o
   3  24  -2         22.93         33.46         8.21 o
   4  24  -2         43.33         58.93         6.66 o
   5  24  -2        119.97        219.61        17.65 o
   1  25  -2         13.90         11.04         3.04 o
   2  25  -2         18.46         22.15         5.55 o
   3  25  -2         81.81         75.55         7.12 o
   4  25  -2         69.87         89.85         7.00 o
   0  26  -2       1313.00       1832.22        49.65 o
   1  26  -2        284.90        333.35        12.90 o
   2  26  -2        265.17        272.59        11.44 o
   3  26  -2         46.22         41.12         7.13 o
   1   1  -1       2429.93       1825.78        24.90 o
   2   1  -1      13787.53      11405.29       157.14 o
   3   1  -1      22529.09      18602.34       182.77 o
   4   1  -1        620.42        619.86        15.36 o
   5   1  -1      10131.39       9617.32       172.69 o
   6   1  -1       1306.59       1272.67        35.65 o
   7   1  -1        660.06        607.33        15.71 o
   8   1  -1        249.51        216.01         9.92 o
   9   1  -1        615.79        564.67        32.88 o
  10   1  -1        204.77        197.89        10.02 o
  11   1  -1         32.56         27.41         3.67 o
  12   1  -1        221.08        198.44        13.96 o
   0   2  -1        312.32        322.24         5.70 o
   1   2  -1      11292.40      12204.49       112.16 o
   2   2  -1       1164.51       1422.31        21.96 o
   3   2  -1      10682.91      11729.88       195.72 o
   4   2  -1       4918.12       5495.62       149.12 o
   5   2  -1       4309.43       5159.83       114.55 o
   6   2  -1       6973.62       7703.77       100.61 o
   7   2  -1       2290.29       2494.82        69.85 o
   8   2  -1       3127.86       3297.23        62.83 o
   9   2  -1        996.31       1087.07        30.37 o
  10   2  -1        272.51        251.85        11.36 o
  11   2  -1        232.32        249.60         9.05 o
  12   2  -1         21.30         25.53         3.59 o
   1   3  -1       2183.70       1740.96        16.52 o
   2   3  -1        277.68        202.98         4.15 o
   3   3  -1       7044.25       5904.55        61.75 o
   4   3  -1        812.27        716.79        25.55 o
   5   3  -1       3735.63       3337.24        76.07 o
   6   3  -1       1523.53       1507.00        56.28 o
   7   3  -1       1924.42       1747.31        40.33 o
   8   3  -1       1171.10       1133.34        27.39 o
   9   3  -1       1666.52       1597.12        35.12 o
  10   3  -1        112.99        104.12         8.73 o
  11   3  -1         78.95         79.53         6.07 o
  12   3  -1         16.91         17.04         4.51 o
   0   4  -1         49.32         58.37         4.02 o
   1   4  -1      15786.85      17801.66       137.60 o
   2   4  -1        479.04        628.84        14.90 o
   3   4  -1       3189.52       3907.28        98.52 o
   4   4  -1        720.58        862.90        17.05 o
   5   4  -1        844.01        937.20        49.18 o
   6   4  -1         30.01         61.55         5.51 o
   7   4  -1        232.62        284.86        12.42 o
   8   4  -1         34.83         37.61         4.08 o
   9   4  -1        203.96        194.34        11.54 o
  10   4  -1        196.49        193.69        11.57 o
  11   4  -1         23.36         18.09         3.53 o
  12   4  -1        104.56         96.94         5.04 o
   1   5  -1       2633.04       2205.95        70.85 o
   2   5  -1         75.64         71.72         3.36 o
   3   5  -1        793.26        711.45        13.31 o
   4   5  -1       2332.96       2067.00        30.36 o
   5   5  -1       1430.96       1321.59        24.38 o
   6   5  -1        246.02        252.89        13.96 o
   7   5  -1         19.47         10.84         4.96 o
   8   5  -1        113.97        122.28         7.56 o
   9   5  -1          2.66          1.39         3.43 o
  10   5  -1        148.43        174.27        11.27 o
  11   5  -1         78.93         81.32         7.15 o
  12   5  -1         18.56         17.91         2.59 o
   0   6  -1       8056.20       8969.66       149.43 o
   1   6  -1       1840.80       2040.01        35.20 o
   2   6  -1        359.06        334.21         5.75 o
   3   6  -1       2132.56       2371.46        35.63 o
   4   6  -1        792.25        933.92        21.26 o
   5   6  -1        141.37        168.78        18.09 o
   6   6  -1        936.00       1221.60        44.22 o
   7   6  -1        225.43        240.67        11.67 o
   8   6  -1         46.16         42.09        14.64 o
   9   6  -1        164.27        186.67        11.54 o
  10   6  -1         28.66         14.54         4.40 o
  11   6  -1         52.41         46.46         5.53 o
  12   6  -1          3.49         13.98         3.23 o
   1   7  -1       3361.64       2999.77        37.46 o
   2   7  -1       1474.65       1192.87        16.67 o
   3   7  -1       3069.46       2711.60        50.85 o
   4   7  -1       2369.36       2320.45        42.97 o
   5   7  -1       2091.44       1971.58        84.66 o
   6   7  -1        464.35        494.08        41.05 o
   7   7  -1        102.24         88.35         9.58 o
   8   7  -1        138.12         97.05         8.46 o
   9   7  -1         39.88         41.94         6.08 o
  10   7  -1          4.43          5.14         3.75 o
  11   7  -1         18.59         27.47         4.81 o
  12   7  -1          5.49          2.37         2.25 o
   0   8  -1       8930.90      10114.98       107.28 o
   1   8  -1        214.66        312.73         7.82 o
   2   8  -1        615.51        742.41        10.58 o
   3   8  -1        464.86        527.75        14.08 o
   4   8  -1        338.16        363.63        20.57 o
   5   8  -1       2361.66       2728.10        74.68 o
   6   8  -1        996.87       1081.10        51.14 o
   7   8  -1        460.72        591.29        23.97 o
   8   8  -1        730.95        773.04        23.72 o
   9   8  -1         93.32        123.35         9.61 o
  10   8  -1        139.72        158.73        10.43 o
  11   8  -1         99.20        115.35         7.97 o
   1   9  -1       1557.68       1361.23        15.30 o
   2   9  -1       1677.70       1556.56        16.53 o
   3   9  -1        149.85        135.62         6.02 o
   4   9  -1         75.22         77.28         7.64 o
   5   9  -1        616.65        623.39        22.40 o
   6   9  -1         80.13         71.74         8.65 o
   7   9  -1        196.23        161.49        10.30 o
   8   9  -1        121.14        123.00         9.66 o
   9   9  -1         72.97         72.62         7.80 o
  10   9  -1        151.65        146.11         9.85 o
  11   9  -1         22.15         19.45         4.26 o
   0  10  -1        379.81        389.47        26.16 o
   1  10  -1        961.66       1238.72        13.98 o
   2  10  -1        834.41        988.53        18.85 o
   3  10  -1         35.29         42.18         3.78 o
   4  10  -1         40.24         62.25         9.24 o
   5  10  -1        281.32        313.98        30.88 o
   6  10  -1         14.66          6.86         3.71 o
   7  10  -1         73.84         89.35         8.33 o
   8  10  -1        137.67        120.76        11.49 o
   9  10  -1          7.47          8.59         6.61 o
  10  10  -1         44.74         40.47         5.64 o
  11  10  -1          5.59         13.73         3.49 o
   1  11  -1        751.65        676.10        10.74 o
   2  11  -1       1325.45       1306.87        19.15 o
   3  11  -1        234.98        244.13         8.05 o
   4  11  -1        490.81        530.69        20.13 o
   5  11  -1        983.02        921.62        28.91 o
   6  11  -1        240.88        196.52        13.81 o
   7  11  -1        948.47        831.79        24.25 o
   8  11  -1        449.28        395.37        17.04 o
   9  11  -1         70.45         70.24         5.78 o
  10  11  -1         29.80         35.69         5.68 o
  11  11  -1         43.56         46.85         4.77 o
   0  12  -1         19.48         17.73         4.02 o
   1  12  -1       1604.07       2341.56        23.65 o
   2  12  -1       1590.55       1719.83        43.33 o
   3  12  -1       1685.82       2321.00        42.23 o
   4  12  -1          2.21          2.22         2.78 o
   5  12  -1        771.25        858.09        28.18 o
   6  12  -1        708.23        743.49        19.96 o
   7  12  -1        847.04        881.96        32.76 o
   8  12  -1        209.76        221.50        12.57 o
   9  12  -1          2.65          5.32         2.92 o
  10  12  -1         79.40        100.06         6.23 o
  11  12  -1         13.23         11.99         3.74 o
   1  13  -1        727.69        669.76        16.77 o
   2  13  -1        525.30        545.38        12.82 o
   3  13  -1        411.52        369.11        14.63 o
   4  13  -1        742.57        679.73        39.02 o
   5  13  -1         26.69         28.13         4.99 o
   6  13  -1       1668.86       1359.17        39.31 o
   7  13  -1        429.89        406.53        16.73 o
   8  13  -1        369.44        313.98        27.37 o
   9  13  -1        276.97        272.55        11.36 o
  10  13  -1          5.68          9.23         2.51 o
   0  14  -1         15.87         21.41         7.43 o
   1  14  -1        337.19        328.83        11.05 o
   2  14  -1       1512.78       1623.66        27.81 o
   3  14  -1       1323.81       1505.61        31.91 o
   4  14  -1        111.87        102.05        12.51 o
   5  14  -1        443.26        459.48        18.00 o
   6  14  -1        467.83        479.09        22.35 o
   7  14  -1         55.42         43.74         5.82 o
   8  14  -1          9.82          8.02         2.92 o
   9  14  -1        118.60        136.12         6.17 o
  10  14  -1         50.42         53.30         5.12 o
   1  15  -1        724.89        621.97        19.17 o
   2  15  -1         85.56         76.24         6.11 o
   3  15  -1        124.51        121.84         8.79 o
   4  15  -1       1041.42        832.98        29.83 o
   5  15  -1         15.70         12.76         5.09 o
   6  15  -1        226.11        211.18        12.03 o
   7  15  -1         59.88         61.54         7.76 o
   8  15  -1        122.39        111.91         6.74 o
   9  15  -1        186.92        194.22         9.00 o
  10  15  -1         36.46         44.73         5.91 o
   0  16  -1        819.61        874.21        28.89 o
   1  16  -1         85.19         77.16         7.05 o
   2  16  -1        382.98        368.24        19.82 o
   3  16  -1        858.86        965.18        28.30 o
   4  16  -1       1112.49       1172.97        24.76 o
   5  16  -1          6.98          5.85         3.91 o
   6  16  -1       1880.73       2070.46        55.42 o
   7  16  -1         16.11          3.11         4.05 o
   8  16  -1         82.59         84.82         6.46 o
   9  16  -1        236.62        284.32        13.45 o
  10  16  -1         96.81        178.14        12.89 o
   1  17  -1         81.43         66.88         7.12 o
   2  17  -1       3442.78       2863.29        64.37 o
   3  17  -1        574.43        416.88        15.16 o
   4  17  -1        631.84        481.87        18.52 o
   5  17  -1        880.01        704.10        22.65 o
   6  17  -1        159.08        131.61         9.22 o
   7  17  -1         72.59         61.27         5.61 o
   8  17  -1         72.41         71.16         5.72 o
   9  17  -1         13.61         12.13         3.97 o
   0  18  -1       4936.47       5294.39        72.86 o
   1  18  -1         49.80         46.26         4.09 o
   2  18  -1       2716.96       2685.46        56.80 o
   3  18  -1        397.04        369.62        12.21 o
   4  18  -1        644.02        604.70        20.65 o
   5  18  -1         77.96         59.75         6.20 o
   6  18  -1         50.77         61.19         5.73 o
   7  18  -1          4.90          5.04         3.32 o
   8  18  -1         24.39         20.57         3.67 o
   9  18  -1         66.29         86.76         9.44 o
   1  19  -1        860.51        709.05        15.51 o
   2  19  -1        306.02        240.77         9.79 o
   3  19  -1       2295.55       1911.36        36.14 o
   4  19  -1         90.33         75.90         6.81 o
   5  19  -1        622.25        587.21        17.53 o
   6  19  -1         64.91         52.55         5.55 o
   7  19  -1        167.92        173.23         9.64 o
   8  19  -1         69.46         66.26         6.97 o
   0  20  -1          9.34          0.03         3.35 o
   1  20  -1         29.65         29.29         3.42 o
   2  20  -1         71.31         91.87         6.11 o
   3  20  -1         39.70         66.38        52.73 o
   4  20  -1        199.82        239.57        10.92 o
   5  20  -1        391.21        473.68        15.65 o
   6  20  -1        187.59        185.38         8.89 o
   7  20  -1        169.54        222.78         8.53 o
   8  20  -1        129.30        164.46         9.60 o
   1  21  -1         49.87         41.85         4.37 o
   2  21  -1         63.54         65.07         5.91 o
   3  21  -1        139.49        128.73         9.52 o
   4  21  -1        330.28        315.88        12.14 o
   5  21  -1         68.99         64.19         5.47 o
   6  21  -1         87.96         94.83         6.00 o
   7  21  -1        209.98        192.46        13.27 o
   0  22  -1          1.74         -1.45         3.36 o
   1  22  -1        184.99        243.07         8.45 o
   2  22  -1         75.16        122.24        54.36 o
   3  22  -1         10.70          8.46         3.77 o
   4  22  -1        127.96        125.72         7.35 o
   5  22  -1          1.07          1.27         3.52 o
   6  22  -1         67.74         77.66         6.04 o
   7  22  -1          8.24         16.65         5.08 o
   1  23  -1         92.45         75.72         5.83 o
   2  23  -1         98.77         99.27         7.81 o
   3  23  -1          5.44          2.96         3.26 o
   4  23  -1        155.26        141.01         8.45 o
   5  23  -1         30.25         41.35         3.92 o
   6  23  -1         21.48         28.30         3.44 o
   0  24  -1        212.26        296.20        11.94 o
   1  24  -1         11.24         28.20         4.96 o
   2  24  -1          8.75          0.00         9.87 o
   3  24  -1         11.35         15.39         7.11 o
   4  24  -1         38.61         36.16         4.15 o
   5  24  -1         16.14         22.25         4.11 o
   1  25  -1         17.63         48.90        21.71 o
   2  25  -1         84.82         90.13         8.77 o
   3  25  -1         81.74         68.49         9.79 o
   4  25  -1         34.20         43.49         5.06 o
   1  26  -1         98.89        113.20        11.67 o
   2  26  -1         50.36         88.91        10.57 o
   3  26  -1         60.40         73.59         8.97 o
   2   0   0     307721.28     282902.62      4350.14 o
   3   0   0       1192.24       1135.16        27.63 o
   4   0   0       1841.94       1803.10        36.61 o
   5   0   0       2369.79       2307.87       118.02 o
   6   0   0       2110.13       2153.88        42.49 o
   7   0   0        636.37        559.87        21.03 o
   8   0   0        107.95        129.41        10.58 o
   9   0   0        467.93        392.40        19.82 o
  10   0   0        302.35        248.43        17.04 o
  11   0   0         48.34         42.26         8.38 o
  12   0   0         24.85          1.86         2.89 o
   1   1   0       4363.75       3226.90        33.88 o
   2   1   0       1560.94       1074.03        12.91 o
   3   1   0      14136.42      11157.79        87.70 o
   4   1   0        504.54        426.75        10.11 o
   5   1   0       6048.84       5509.33        96.83 o
   6   1   0         76.50         58.63         5.44 o
   7   1   0        283.86        251.41         9.95 o
   8   1   0        307.24        339.13        14.35 o
   9   1   0         35.67         26.78         4.64 o
  10   1   0        174.18        145.26         9.85 o
  11   1   0          0.37         -2.56         2.69 o
  12   1   0        104.86        109.99         6.51 o
   0   2   0          4.00          7.60         4.13 o
   1   2   0       5285.45       5633.70       256.07 o
   2   2   0        102.32         81.76         4.30 o
   3   2   0      50646.45      54653.42       413.91 o
   4   2   0         61.38         63.22         4.85 o
   5   2   0       4405.29       5030.66        75.12 o
   6   2   0        214.57        211.82        11.15 o
   7   2   0       1030.68        907.92        22.73 o
   8   2   0        181.27        179.81        10.72 o
   9   2   0         72.31         85.35         8.05 o
  10   2   0         31.27         27.23         4.52 o
  11   2   0        189.37        216.30         8.46 o
  12   2   0        219.15        220.85         9.19 o
   1   3   0       4043.63       3143.57        39.27 o
   2   3   0        465.88        404.19         6.74 o
   3   3   0       3873.88       3397.06        39.00 o
   4   3   0        779.65        900.19        17.04 o
   5   3   0        156.05        120.91         6.62 o
   6   3   0       1100.64       1035.98        32.15 o
   7   3   0       1068.81       1088.91        25.41 o
   8   3   0        383.72        361.06        15.07 o
   9   3   0       2562.92       2456.82        67.50 o
  10   3   0         90.45         83.92         6.83 o
  11   3   0        565.18        532.28        17.77 o
  12   3   0         27.11         23.51         2.94 o
   0   4   0       1357.97       1600.11        21.91 o
   1   4   0         37.80         36.02         1.89 o
   2   4   0       1772.40       2222.37        19.54 o
   3   4   0          8.08         11.00         2.32 o
   4   4   0       2636.95       3262.90        59.45 o
   5   4   0          6.14         10.74         2.94 o
   6   4   0         12.28         23.43         6.99 o
   7   4   0        183.51        164.41        10.98 o
   8   4   0        307.07        392.05        13.49 o
   9   4   0        649.36        527.89        16.86 o
  10   4   0        264.65        212.86        12.08 o
  11   4   0        235.69        205.23        16.57 o
  12   4   0        300.53        275.06        10.64 o
   1   5   0       2371.55       2027.57        24.00 o
   2   5   0         63.65         45.37         1.99 o
   3   5   0         14.51         19.70         2.06 o
   4   5   0       1760.18       1754.26        25.81 o
   5   5   0          5.60         -2.98         3.85 o
   6   5   0         36.03         60.60         9.51 o
   7   5   0        110.50         86.36         9.05 o
   8   5   0          0.90          3.14         3.10 o
   9   5   0        462.42        406.71        14.83 o
  10   5   0        239.07        228.93        12.73 o
  11   5   0          9.51         11.16         3.81 o
  12   5   0        269.23        249.69         8.13 o
   0   6   0         10.77         22.41         2.32 o
   1   6   0      13104.96      14880.07       158.35 o
   2   6   0          7.90         17.61         4.40 o
   3   6   0        546.17        569.40        12.06 o
   4   6   0        158.05        131.36         6.72 o
   5   6   0       1009.71       1430.27        33.16 o
   6   6   0         12.34         18.10         4.52 o
   7   6   0       2461.96       2373.51        68.10 o
   8   6   0         21.65         17.38         4.45 o
   9   6   0       1726.17       1921.26        34.28 o
  10   6   0          1.90          4.38         4.14 o
  11   6   0        264.35        304.09        12.88 o
  12   6   0         40.03         35.55         3.40 o
   1   7   0       6441.16       5237.73        38.63 o
   2   7   0       1948.89       1624.36        14.18 o
   3   7   0       2121.28       2040.72        27.81 o
   4   7   0         21.49         19.66         3.16 o
   5   7   0       1709.44       1474.47        34.76 o
   6   7   0          2.02          0.47         3.57 o
   7   7   0        930.24        806.48        28.34 o
   8   7   0        501.26        490.46        21.39 o
   9   7   0          0.98         -0.84         3.43 o
  10   7   0        151.75        145.63        10.36 o
  11   7   0         89.27        104.05         7.75 o
  12   7   0          0.84          4.15         1.93 o
   0   8   0       2313.32       2858.18        29.96 o
   1   8   0          2.57          4.70         1.55 o
   2   8   0        626.27        761.95        29.69 o
   3   8   0         64.91         70.35         5.02 o
   4   8   0        961.09       1294.59        56.71 o
   5   8   0         63.72         78.50         8.24 o
   6   8   0          6.53         12.44         4.86 o
   7   8   0          0.88         -0.42        10.32 o
   8   8   0        336.22        398.00        16.70 o
   9   8   0         70.60         57.21         6.11 o
  10   8   0        205.30        261.08        19.00 o
  11   8   0         56.99         49.32         5.43 o
   1   9   0       1719.30       1530.39        19.78 o
   2   9   0       2400.87       2056.79        20.69 o
   3   9   0        108.93        117.09         5.72 o
   4   9   0        156.23        108.27         8.74 o
   5   9   0        485.34        440.28        42.24 o
   6   9   0        360.86        311.77        18.15 o
   7   9   0        444.13        370.49        13.49 o
   8   9   0         13.03         16.84         4.74 o
   9   9   0        296.14        275.75        12.12 o
  10   9   0        213.80        194.78        11.36 o
  11   9   0         73.14         56.58         5.66 o
   0  10   0          2.79          0.82         2.41 o
   1  10   0        213.09        258.98         5.61 o
   2  10   0         90.07         84.27         3.78 o
   3  10   0        399.30        647.64        19.12 o
   4  10   0          4.14         13.38         5.00 o
   5  10   0        739.38        817.97        39.35 o
   6  10   0         21.17         12.57         4.30 o
   7  10   0        142.13        140.07         9.72 o
   8  10   0          6.90          9.06         3.96 o
   9  10   0        150.62        206.94         9.21 o
  10  10   0         66.20         71.05         7.13 o
  11  10   0         56.55         66.04         5.69 o
   1  11   0        735.84        610.20         9.94 o
   2  11   0       1040.59        941.23        20.29 o
   3  11   0         51.29         59.81         4.22 o
   4  11   0         11.60         14.18         4.57 o
   5  11   0       1440.48       1068.09        31.57 o
   6  11   0        116.86         98.13         9.95 o
   7  11   0       1298.82       1042.71        34.38 o
   8  11   0          0.89          0.27         3.64 o
   9  11   0         96.29         79.81         5.82 o
  10  11   0        128.08        170.61        10.08 o
  11  11   0         33.14         46.39         4.73 o
   0  12   0        296.55        344.27        11.46 o
   1  12   0          4.92          8.21         2.14 o
   2  12   0         35.31         72.94         4.38 o
   3  12   0         46.76         55.99         4.25 o
   4  12   0        543.34        713.44        22.53 o
   5  12   0         63.36         79.66        18.67 o
   6  12   0       1312.40       1436.71        34.52 o
   7  12   0          0.03          5.43         4.64 o
   8  12   0        356.90        365.15        16.00 o
   9  12   0        105.14         90.93         6.14 o
  10  12   0         11.35          8.03         3.11 o
  11  12   0         36.33         34.94         3.23 o
   1  13   0          0.21          3.92         2.09 o
   2  13   0         65.55         76.82         5.59 o
   3  13   0        548.55        498.91        13.89 o
   4  13   0        471.53        389.59        15.10 o
   5  13   0        185.24        187.29        11.07 o
   6  13   0       2473.07       1999.63        48.64 o
   7  13   0       1707.53       1493.24        53.38 o
   8  13   0        123.19         69.13         5.65 o
   9  13   0        243.62        243.36         9.43 o
  10  13   0         51.42         60.92         4.85 o
  11  13   0        130.11        134.34        10.92 o
   0  14   0          2.18          1.20         3.53 o
   1  14   0       2784.74       3091.17        39.58 o
   2  14   0         40.29         33.31         3.59 o
   3  14   0        248.83        298.61        11.08 o
   4  14   0        135.22        117.56        11.00 o
   5  14   0          3.54          4.93         3.16 o
   6  14   0         14.09          6.34         4.29 o
   7  14   0        562.70        618.76        26.22 o
   8  14   0         25.98         21.69         3.66 o
   9  14   0        159.81        160.02         7.26 o
  10  14   0          6.88          6.30         2.59 o
   1  15   0         42.82         24.96         3.83 o
   2  15   0        298.72        239.95        10.33 o
   3  15   0         54.71         59.20         5.44 o
   4  15   0       1636.20       1293.85        38.12 o
   5  15   0         23.77         24.02         4.67 o
   6  15   0         88.79         92.36         8.07 o
   7  15   0          9.73         12.12         7.23 o
   8  15   0        475.29        397.15        12.33 o
   9  15   0        264.79        234.32         9.40 o
  10  15   0          0.65          4.52         2.16 o
   0  16   0       3832.89       4995.70        84.43 o
   1  16   0          9.92         10.48         3.81 o
   2  16   0        233.52        232.30        11.77 o
   3  16   0          6.81          4.47         4.15 o
   4  16   0        258.46        256.53        13.15 o
   5  16   0         10.97          6.87         5.26 o
   6  16   0         33.99         30.65         5.66 o
   7  16   0          0.01          1.90         3.25 o
   8  16   0        153.22        202.18        11.43 o
   9  16   0         12.33          7.82         4.93 o
  10  16   0        139.74        222.90        14.59 o
   1  17   0         51.10         24.30         4.84 o
   2  17   0       2947.64       2661.55        56.20 o
   3  17   0       1005.07        764.44        19.59 o
   4  17   0        638.76        548.70        19.99 o
   5  17   0        653.03        508.81        19.17 o
   6  17   0        129.94        115.95         8.11 o
   7  17   0         15.03         11.33         3.45 o
   8  17   0         13.03          9.60         4.16 o
   9  17   0          1.01          4.06         2.69 o
   0  18   0        358.44        297.17        12.18 o
   1  18   0       1614.98       1302.46        19.16 o
   2  18   0        139.08        103.08         6.29 o
   3  18   0       1225.84       1222.94        26.39 o
   4  18   0         21.88         19.66         4.14 o
   5  18   0        908.35        934.41        22.70 o
   6  18   0          0.89          2.44         3.16 o
   7  18   0        611.18        608.25        19.28 o
   8  18   0          6.72          3.62         5.56 o
   9  18   0        505.45        533.99        17.02 o
   1  19   0        172.27        137.00         7.54 o
   2  19   0       1582.68       1181.02        34.19 o
   3  19   0        834.83        730.61        17.56 o
   4  19   0         13.95         16.28         4.12 o
   5  19   0        332.17        287.41        12.34 o
   6  19   0         42.00         23.27         5.66 o
   7  19   0         21.35         17.70         4.22 o
   8  19   0        119.36        142.56         7.60 o
   0  20   0         88.43        131.75         9.17 o
   1  20   0          0.24         -1.23         2.76 o
   2  20   0       1792.60       1605.01        34.11 o
   3  20   0          1.62          9.75         3.77 o
   4  20   0       2460.31       2367.10        42.94 o
   5  20   0         12.05         17.29         4.18 o
   6  20   0       1012.98       1119.14        26.01 o
   7  20   0         61.23         56.98         5.62 o
   8  20   0       1653.84       1906.10        37.38 o
   1  21   0         47.54         48.39         4.68 o
   2  21   0        109.34        127.43         8.15 o
   3  21   0        234.24        261.96        16.14 o
   4  21   0        111.79         92.44         6.92 o
   5  21   0         30.89         42.86         4.92 o
   6  21   0          3.56          2.08         2.71 o
   7  21   0        174.63        158.25         7.72 o
   0  22   0          0.55          1.25         4.59 o
   1  22   0        191.51        224.43         9.97 o
   2  22   0          0.20         -1.08         3.98 o
   3  22   0        155.70        169.76        12.45 o
   4  22   0         23.16         16.38         3.38 o
   5  22   0        229.70        283.20        10.30 o
   6  22   0         13.35         12.25         2.85 o
   7  22   0          5.13         12.54         5.64 o
   1  23   0        120.54        131.19         8.78 o
   2  23   0          3.42          4.23         4.82 o
   3  23   0         20.60         25.90         4.41 o
   4  23   0         59.42         57.04         5.73 o
   5  23   0         43.56         61.68         4.68 o
   6  23   0         14.87          6.37         3.30 o
   0  24   0        152.53        130.89         9.70 o
   1  24   0          0.98          1.70         4.03 o
   2  24   0         18.47          6.84         4.09 o
   3  24   0          0.77          1.46         2.93 o
   4  24   0         76.41         90.47         6.93 o
   5  24   0          0.34          1.35         2.38 o
   1  25   0         11.81         16.01        10.22 o
   2  25   0         65.63         54.34         6.05 o
   3  25   0        196.43        187.69        10.06 o
   4  25   0          4.03          3.33         2.71 o
   0  26   0         11.09        251.80       173.38 o
   1  26   0         35.55        173.73       104.77 o
   2  26   0         12.93         66.58        35.16 o
   3  26   0        540.32        852.96        31.06 o
   1   1   1       2440.60       1748.38        57.13 o
   2   1   1      13794.64      11498.30       318.29 o
   3   1   1      22501.82      19628.65       271.80 o
   4   1   1        625.04        649.86        13.70 o
   5   1   1      10139.48       9651.35       205.07 o
   6   1   1       1306.19       1256.61        21.62 o
   7   1   1        663.98        639.11        18.05 o
   8   1   1        249.27        225.22        11.69 o
   9   1   1        620.08        541.90        21.47 o
  10   1   1        203.20        199.64        11.69 o
  11   1   1         32.95         25.89         3.72 o
  12   1   1        220.58        198.90         8.91 o
   1   2   1      11295.88      12443.63       130.74 o
   2   2   1       1166.43       1391.65        15.13 o
   3   2   1      10673.90      11683.70       350.25 o
   4   2   1       4916.76       5496.96        60.28 o
   5   2   1       4302.79       5030.53        81.88 o
   6   2   1       6963.91       7862.65       177.04 o
   7   2   1       2290.34       2558.61        68.03 o
   8   2   1       3129.18       3289.05        53.42 o
   9   2   1       1000.98       1067.92        48.89 o
  10   2   1        274.61        233.50        10.81 o
  11   2   1        234.19        252.41        10.28 o
  12   2   1         21.30         28.85         4.17 o
   1   3   1       2174.43       1737.40        20.75 o
   2   3   1        268.99        193.25         5.98 o
   3   3   1       7068.65       6242.18       101.74 o
   4   3   1        818.12        717.73        38.65 o
   5   3   1       3737.07       3381.28        86.07 o
   6   3   1       1528.00       1517.33        34.72 o
   7   3   1       1926.23       1804.09        34.25 o
   8   3   1       1172.18       1087.77        23.63 o
   9   3   1       1661.68       1584.92        66.17 o
  10   3   1        111.91        109.00         7.61 o
  11   3   1         78.52         72.43         7.11 o
  12   3   1         17.14         23.45         3.10 o
   0   4   1         49.46         55.50         2.11 o
   1   4   1      15787.91      17742.87       145.38 o
   2   4   1        479.82        625.32        16.49 o
   3   4   1       3187.83       4075.43       135.99 o
   4   4   1        723.28        845.08        37.52 o
   5   4   1        854.70        947.42        27.04 o
   6   4   1         30.07         61.34         6.89 o
   7   4   1        234.42        281.07        22.06 o
   8   4   1         35.30         33.95         4.13 o
   9   4   1        202.94        201.50        10.24 o
  10   4   1        194.53        185.19        11.35 o
  11   4   1         23.23         38.61         5.89 o
  12   4   1        104.28         91.61         5.44 o
   1   5   1       2624.07       2131.26        33.67 o
   2   5   1         73.12         73.60         2.11 o
   3   5   1        795.70        725.04        14.91 o
   4   5   1       2344.71       2098.16        42.01 o
   5   5   1       1425.25       1230.55        30.28 o
   6   5   1        247.69        258.88        17.70 o
   7   5   1         19.77         10.49         4.42 o
   8   5   1        115.16        121.93        11.15 o
   9   5   1          2.62          5.24         4.07 o
  10   5   1        149.22        163.57        10.88 o
  11   5   1         78.30         77.60         7.07 o
  12   5   1         18.88         20.14         2.56 o
   0   6   1       8055.57       8655.18       142.24 o
   1   6   1       1841.23       2065.16        18.10 o
   2   6   1        358.97        342.35         5.17 o
   3   6   1       2133.06       2256.99        42.48 o
   4   6   1        791.24        937.03        30.11 o
   5   6   1        143.20        167.85        10.69 o
   6   6   1        934.73       1210.65        32.56 o
   7   6   1        225.17        221.83        14.20 o
   8   6   1         46.25         43.35         5.91 o
   9   6   1        164.36        196.74        10.30 o
  10   6   1         28.62         16.28         4.57 o
  11   6   1         52.07         43.67         5.57 o
  12   6   1          3.55         17.84         2.91 o
   1   7   1       3353.89       2972.12        20.82 o
   2   7   1       1478.39       1160.19        16.24 o
   3   7   1       3071.28       2648.05        83.49 o
   4   7   1       2363.74       2288.95        47.71 o
   5   7   1       2091.65       1892.62        54.07 o
   6   7   1        461.59        470.31        19.85 o
   7   7   1        101.66         83.61        10.29 o
   8   7   1        137.74         97.82         8.61 o
   9   7   1         39.19         42.89         5.39 o
  10   7   1          4.58          5.75         3.89 o
  11   7   1         18.32         22.55         4.57 o
  12   7   1          5.43          5.41         2.26 o
   0   8   1       8933.04      10012.01        90.99 o
   1   8   1        214.42        304.49         5.57 o
   2   8   1        615.39        754.99        15.15 o
   3   8   1        464.59        497.05        18.68 o
   4   8   1        339.39        332.76        11.55 o
   5   8   1       2359.57       2748.04       117.61 o
   6   8   1        998.83       1090.55        59.67 o
   7   8   1        461.06        562.01        32.95 o
   8   8   1        731.57        802.93        27.34 o
   9   8   1         91.74        132.69         9.06 o
  10   8   1        141.15        159.55        10.46 o
  11   8   1        100.60        105.27         7.52 o
   1   9   1       1554.48       1332.49        13.95 o
   2   9   1       1675.80       1660.49        20.93 o
   3   9   1        152.74        138.46         7.09 o
   4   9   1         74.81         83.79         6.17 o
   5   9   1        620.12        637.44        32.61 o
   6   9   1         79.41         63.79         7.84 o
   7   9   1        197.68        157.29         7.87 o
   8   9   1        121.45        111.03         9.92 o
   9   9   1         74.81         75.72         6.75 o
  10   9   1        151.09        143.21         9.85 o
  11   9   1         21.78         17.61         3.84 o
   0  10   1        378.98        390.10        10.88 o
   1  10   1        962.37       1230.51        14.18 o
   2  10   1        833.46        976.26        19.85 o
   3  10   1         35.84         48.91         4.64 o
   4  10   1         40.96         49.49         5.04 o
   5  10   1        282.27        308.61        24.80 o
   6  10   1         14.21         16.45         5.92 o
   7  10   1         74.03         98.14         8.29 o
   8  10   1        138.20        128.52         9.82 o
   9  10   1          7.42          6.06         3.36 o
  10  10   1         44.80         42.82         5.96 o
  11  10   1          5.61          0.91         4.09 o
   1  11   1        753.96        677.59        10.93 o
   2  11   1       1330.82       1357.12        21.61 o
   3  11   1        238.76        249.55         9.23 o
   4  11   1        489.73        495.06        15.69 o
   5  11   1        982.91        966.48        41.09 o
   6  11   1        243.75        185.94        20.04 o
   7  11   1        948.19        751.02        32.57 o
   8  11   1        451.34        400.09        13.06 o
   9  11   1         70.58         62.36         5.26 o
  10  11   1         29.72         29.82         5.06 o
  11  11   1         43.12         36.33         3.22 o
   0  12   1         21.35         22.73         4.76 o
   1  12   1       1605.83       2394.53        32.15 o
   2  12   1       1589.03       1730.76        20.00 o
   3  12   1       1688.92       2291.59        39.21 o
   4  12   1          2.21          4.67         3.69 o
   5  12   1        770.87        848.89        42.26 o
   6  12   1        707.55        693.96        18.65 o
   7  12   1        846.54        901.56        25.80 o
   8  12   1        210.32        240.58         9.91 o
   9  12   1          2.54          7.03         4.51 o
  10  12   1         80.18         99.56         8.39 o
  11  12   1         12.93          5.09         2.45 o
   1  13   1        725.65        690.14        16.31 o
   2  13   1        531.73        510.58        11.60 o
   3  13   1        413.14        377.44        10.68 o
   4  13   1        740.90        683.91        24.15 o
   5  13   1         26.81         36.19         5.42 o
   6  13   1       1671.80       1446.15        32.11 o
   7  13   1        430.43        356.56        15.76 o
   8  13   1        370.21        335.69        13.20 o
   9  13   1        275.41        283.28        11.13 o
  10  13   1          6.11          9.80         2.93 o
   0  14   1         16.02         24.53         5.45 o
   1  14   1        336.36        332.45        11.62 o
   2  14   1       1513.64       1660.16        34.45 o
   3  14   1       1322.77       1548.63        43.76 o
   4  14   1        110.87        103.94         9.89 o
   5  14   1        443.60        485.26        15.46 o
   6  14   1        469.00        491.80        22.32 o
   7  14   1         54.05         42.00         5.27 o
   8  14   1          9.96         10.23         3.58 o
   9  14   1        118.90        127.91         7.70 o
  10  14   1         49.24         62.60         4.32 o
   1  15   1        725.49        668.29        17.17 o
   2  15   1         86.78         89.57         6.51 o
   3  15   1        125.34        114.61         8.44 o
   4  15   1       1045.95        833.40        43.16 o
   5  15   1         14.81         17.42         4.12 o
   6  15   1        226.18        227.75        10.75 o
   7  15   1         59.88         62.43         6.13 o
   8  15   1        123.70        129.38         7.06 o
   9  15   1        186.01        193.91         8.57 o
  10  15   1         37.06         41.85         3.17 o
   0  16   1        818.06        871.12        29.09 o
   1  16   1         85.62         77.02         6.24 o
   2  16   1        381.95        393.10        28.85 o
   3  16   1        859.37        993.54        25.87 o
   4  16   1       1112.44       1157.81        40.86 o
   5  16   1          6.49          8.17         3.98 o
   6  16   1       1882.02       2133.11        48.58 o
   7  16   1         15.89          8.09         3.70 o
   8  16   1         82.98         78.61         7.22 o
   9  16   1        236.18        285.88        11.30 o
  10  16   1         96.62        164.38        11.97 o
   1  17   1         82.22         63.66         6.67 o
   2  17   1       3436.73       2718.93        82.09 o
   3  17   1        579.56        437.05        11.04 o
   4  17   1        630.19        516.51        16.66 o
   5  17   1        880.59        785.46        22.86 o
   6  17   1        159.13        129.93         8.50 o
   7  17   1         72.26         58.10         5.40 o
   8  17   1         72.41         79.80         7.08 o
   9  17   1         13.34         13.93         3.22 o
   0  18   1       4938.40       5317.02        75.87 o
   1  18   1         49.93         54.97         4.49 o
   2  18   1       2717.70       2737.31        33.80 o
   3  18   1        397.70        365.97        12.22 o
   4  18   1        644.20        598.76        17.90 o
   5  18   1         77.19         57.10         6.05 o
   6  18   1         48.71         66.84         6.21 o
   7  18   1          4.80          4.63         3.47 o
   8  18   1         24.22         14.84         3.69 o
   9  18   1         65.32         92.07         7.03 o
   1  19   1        864.41        760.98        15.10 o
   2  19   1        304.66        252.86         8.54 o
   3  19   1       2304.98       2069.73        34.65 o
   4  19   1         90.44         85.17         7.20 o
   5  19   1        624.59        630.91        18.04 o
   6  19   1         65.69         38.54         4.92 o
   7  19   1        166.74        157.73         9.45 o
   8  19   1         69.74         73.42         5.60 o
   0  20   1          8.88          3.82         3.72 o
   1  20   1         28.75         20.70         3.70 o
   2  20   1         71.21        100.78        11.08 o
   3  20   1         38.67         76.85        42.14 o
   4  20   1        200.92        223.66        10.70 o
   5  20   1        393.12        480.86        17.53 o
   6  20   1        188.57        199.79        10.73 o
   7  20   1        170.28        219.60        12.35 o
   8  20   1        128.99        159.17         7.25 o
   1  21   1         50.25         39.64         4.84 o
   2  21   1         64.84         51.71         6.31 o
   3  21   1        139.06        138.09         9.73 o
   4  21   1        327.24        305.80        12.06 o
   5  21   1         68.11         66.51         5.87 o
   6  21   1         87.61         82.99         5.82 o
   7  21   1        210.52        223.80         9.32 o
   0  22   1          1.53         -4.12         4.37 o
   1  22   1        186.22        224.71        11.61 o
   2  22   1         75.47        125.20        50.12 o
   3  22   1         10.64          4.93         3.38 o
   4  22   1        127.98        127.64         7.60 o
   5  22   1          0.95          4.70         2.73 o
   6  22   1         67.70         72.41         4.92 o
   7  22   1          8.15         11.44         3.29 o
   1  23   1         91.39         90.82         9.24 o
   2  23   1         96.07         92.85        10.87 o
   3  23   1          5.39          9.31         3.77 o
   4  23   1        153.56        157.70         7.61 o
   5  23   1         30.39         41.74         3.97 o
   6  23   1         21.53         23.53         2.83 o
   0  24   1        212.50        263.72        15.36 o
   1  24   1         11.18         36.89        10.83 o
   2  24   1          8.98          7.05         4.52 o
   3  24   1         11.11         14.07         3.11 o
   4  24   1         38.90         34.64         4.19 o
   5  24   1         17.11         18.27         2.40 o
   1  25   1         17.51         15.92         7.41 o
   2  25   1         85.74         89.77        13.55 o
   3  25   1         81.47         73.25         6.81 o
   4  25   1         35.41         32.19         9.09 o
   1  26   1         99.13        125.39        12.10 o
   2  26   1         50.08         90.94         6.92 o
   3  26   1         60.44         71.92         8.87 o
   0   0   2       2191.22       2711.00        64.69 o
   3   0   2      87154.73      98997.35      1525.79 o
   4   0   2      15208.88      17381.51       258.16 o
   5   0   2       9967.96      12578.77       216.63 o
   6   0   2       2870.68       3331.89        56.18 o
   7   0   2        203.13        214.72        12.68 o
   8   0   2         33.83         35.29         8.46 o
   9   0   2        203.37        224.31        12.15 o
  10   0   2         45.84         36.97         6.87 o
  11   0   2         53.45         46.40         9.56 o
  12   0   2        201.68        181.50        14.94 o
   1   1   2       3312.42       2774.83        46.69 o
   2   1   2       8380.46       6668.05       160.91 o
   3   1   2       6047.92       4876.92        74.04 o
   4   1   2         91.40         87.88         4.46 o
   5   1   2       3405.74       3253.96        42.58 o
   6   1   2        200.91        169.28         7.39 o
   7   1   2        996.87        957.98        21.00 o
   8   1   2        147.02        121.29         8.66 o
   9   1   2       1483.48       1336.14        24.55 o
  10   1   2        129.34        127.65         9.50 o
  11   1   2        268.16        271.79         8.76 o
  12   1   2        176.67        198.96         8.93 o
   0   2   2      40472.02      40656.90      1860.51 o
   1   2   2       7433.33       8441.90        98.20 o
   2   2   2       9407.88      11459.90       161.85 o
   3   2   2       1587.06       1786.96        59.17 o
   4   2   2       6172.74       7403.40        67.54 o
   5   2   2        975.79        956.76        20.43 o
   6   2   2       2568.53       2958.84        74.39 o
   7   2   2       1033.22       1042.37        24.74 o
   8   2   2         48.36         41.22         7.42 o
   9   2   2        813.69        736.24        20.62 o
  10   2   2         70.81         62.41         6.98 o
  11   2   2        107.01         89.04         5.70 o
  12   2   2         69.99        120.79         7.08 o
   1   3   2         61.64         52.83         2.26 o
   2   3   2        856.60        681.27         9.19 o
   3   3   2       1737.58       1481.55        24.04 o
   4   3   2       2909.58       2503.14        46.08 o
   5   3   2        656.89        506.81        13.54 o
   6   3   2        194.61        180.59        11.65 o
   7   3   2        531.57        443.91        18.01 o
   8   3   2         13.55         14.09         2.67 o
   9   3   2        192.06        173.17        13.20 o
  10   3   2        116.29        122.21         9.78 o
  11   3   2         48.86         45.70         4.59 o
  12   3   2        412.03        379.72         9.08 o
   0   4   2       2651.28       2846.78        29.41 o
   1   4   2      17352.58      18731.84       203.77 o
   2   4   2       1325.15       1448.37        16.79 o
   3   4   2        225.89        290.28        20.82 o
   4   4   2        836.00        945.30        34.38 o
   5   4   2       1124.66       1627.33        34.77 o
   6   4   2         67.33         81.61         8.18 o
   7   4   2          6.19         11.87         4.37 o
   8   4   2        131.95        126.80         5.87 o
   9   4   2         64.42         86.63         7.97 o
  10   4   2         90.63         89.23         7.05 o
  11   4   2         44.63         65.69         6.64 o
  12   4   2        110.24        102.86         4.75 o
   1   5   2       1994.53       1641.61        20.21 o
   2   5   2         31.02         39.33         2.56 o
   3   5   2       1287.87       1234.63        27.03 o
   4   5   2       1838.49       1644.43        25.09 o
   5   5   2       2181.85       2177.49       105.94 o
   6   5   2        115.04        105.91         9.20 o
   7   5   2         85.75         90.58         9.39 o
   8   5   2         93.35         97.35         8.31 o
   9   5   2         78.52         65.00         7.06 o
  10   5   2          2.86          1.20         4.05 o
  11   5   2        190.54        172.71        10.03 o
  12   5   2         10.26         10.58         2.63 o
   0   6   2        120.45        115.81         3.90 o
   1   6   2       3460.28       4060.62        28.10 o
   2   6   2        734.97        965.46        39.19 o
   3   6   2        405.31        449.92        10.88 o
   4   6   2       2455.84       3072.54        74.04 o
   5   6   2        289.21        260.49        10.57 o
   6   6   2         24.37         17.87         4.84 o
   7   6   2         16.25         14.14         4.98 o
   8   6   2       2634.36       3017.50        44.43 o
   9   6   2          1.52          1.99         3.97 o
  10   6   2        177.85        212.05        12.14 o
  11   6   2          3.24          7.77         4.52 o
  12   6   2        174.17        190.08         6.84 o
   1   7   2        682.36        519.51         7.14 o
   2   7   2       2851.52       2308.96        35.44 o
   3   7   2       2398.80       2340.31        99.84 o
   4   7   2       2824.38       2745.78        44.36 o
   5   7   2        884.61        881.48        56.26 o
   6   7   2         94.69         74.17         8.23 o
   7   7   2          9.13         10.97         4.66 o
   8   7   2        484.44        428.44        15.11 o
   9   7   2          2.33         -2.65         4.31 o
  10   7   2          2.52          4.89         4.00 o
  11   7   2        285.68        231.69        11.12 o
  12   7   2         26.61         36.46         3.75 o
   0   8   2       1280.70       1368.83        20.62 o
   1   8   2        642.55        753.93        35.08 o
   2   8   2         47.14         51.55         3.55 o
   3   8   2         34.86         40.24         5.15 o
   4   8   2         60.90         61.60         5.48 o
   5   8   2       1562.39       1665.34        79.29 o
   6   8   2         11.28         12.17         4.38 o
   7   8   2        520.06        568.74        23.50 o
   8   8   2         43.37         35.93         4.90 o
   9   8   2         96.95         69.63         7.61 o
  10   8   2         19.77         22.11         5.04 o
  11   8   2        219.83        246.90        11.15 o
   1   9   2       1995.84       1754.96        18.87 o
   2   9   2        242.70        218.84         6.72 o
   3   9   2        451.17        399.19        11.38 o
   4   9   2        644.12        662.23        17.86 o
   5   9   2        229.96        200.69        10.01 o
   6   9   2          5.86         12.30         4.74 o
   7   9   2         90.19         73.21         5.19 o
   8   9   2          2.49         -2.86         5.01 o
   9   9   2        254.49        211.27        12.25 o
  10   9   2         92.47         89.36         7.89 o
  11   9   2         29.37         29.93         4.32 o
   0  10   2       6766.22       8242.74       110.64 o
   1  10   2       2105.39       2588.37        26.65 o
   2  10   2       8148.53      10590.45       110.54 o
   3  10   2         31.55         35.95         3.65 o
   4  10   2       2523.26       3088.27        55.33 o
   5  10   2        124.18        116.24         9.84 o
   6  10   2        170.98        210.09        13.95 o
   7  10   2        411.22        385.83        16.16 o
   8  10   2        352.15        339.32        11.77 o
   9  10   2        109.92        102.72         8.68 o
  10  10   2          0.94         -2.69         3.71 o
  11  10   2         15.11         16.84         3.03 o
   1  11   2        416.24        359.51         8.64 o
   2  11   2       1799.46       1585.56        26.02 o
   3  11   2        511.72        456.80        11.02 o
   4  11   2        226.36        199.94         9.92 o
   5  11   2        844.30        758.70        26.17 o
   6  11   2       1340.39       1175.05        34.99 o
   7  11   2        483.15        410.86        16.72 o
   8  11   2        618.14        517.12        14.89 o
   9  11   2         28.17         24.15         4.13 o
  10  11   2          1.41          0.05         3.50 o
  11  11   2         27.49         24.69         4.74 o
   0  12   2        102.24        127.36         9.46 o
   1  12   2       1293.09       1589.66        20.56 o
   2  12   2         31.68         40.31         3.83 o
   3  12   2        520.53        598.83        25.53 o
   4  12   2         24.24         26.45         3.53 o
   5  12   2        282.06        278.12        16.41 o
   6  12   2         79.73         88.30         5.40 o
   7  12   2         69.12         86.54         6.97 o
   8  12   2         22.59         10.85         5.28 o
   9  12   2         97.26        121.70         7.64 o
  10  12   2         66.00         48.01         5.44 o
  11  12   2          9.58          8.25         3.32 o
   1  13   2        698.06        701.53        16.66 o
   2  13   2        548.04        498.19        17.23 o
   3  13   2       1211.42       1183.73        22.75 o
   4  13   2        633.03        614.70        16.56 o
   5  13   2        553.73        519.85        28.94 o
   6  13   2       2137.14       1876.01        37.42 o
   7  13   2        472.21        402.08        14.48 o
   8  13   2        210.04        180.77         9.80 o
   9  13   2         11.72          8.64         2.93 o
  10  13   2        149.67        169.73         7.42 o
   0  14   2          9.35          6.46         3.56 o
   1  14   2        853.54        849.95        18.99 o
   2  14   2        280.97        328.07        10.28 o
   3  14   2        196.77        225.14         9.64 o
   4  14   2         91.72         88.14         8.76 o
   5  14   2         15.24         11.73         3.51 o
   6  14   2         25.00         24.19         4.24 o
   7  14   2         27.33         21.03         3.85 o
   8  14   2        324.60        343.63        17.93 o
   9  14   2         31.93         33.28         4.47 o
  10  14   2         53.76         52.78         4.27 o
   1  15   2        584.17        467.61        14.42 o
   2  15   2        127.39        125.76         7.62 o
   3  15   2         16.36         10.05         3.27 o
   4  15   2         32.33         26.79         5.85 o
   5  15   2         36.86         33.13         5.99 o
   6  15   2        360.11        305.44        20.31 o
   7  15   2         72.60         62.32         6.08 o
   8  15   2         90.88         86.18         6.57 o
   9  15   2        207.77        226.18         9.36 o
  10  15   2         28.42         32.63         4.78 o
   0  16   2        365.44        434.65        19.84 o
   1  16   2          0.25          2.06         4.92 o
   2  16   2        559.10        639.02        47.90 o
   3  16   2       1156.69       1290.03        37.57 o
   4  16   2        926.99        945.50        20.03 o
   5  16   2         45.12         59.74         5.99 o
   6  16   2        920.35       1053.14        34.25 o
   7  16   2         43.49         21.53         4.98 o
   8  16   2        398.05        440.26        16.20 o
   9  16   2          9.92          6.50         2.87 o
   1  17   2        209.73        198.42        11.53 o
   2  17   2         91.62         79.39         5.16 o
   3  17   2        679.44        504.25        13.08 o
   4  17   2        107.32         82.41         6.97 o
   5  17   2        610.24        528.72        17.02 o
   6  17   2        180.84        166.19        12.52 o
   7  17   2         39.79         38.58         5.71 o
   8  17   2         12.11         19.81         4.41 o
   9  17   2        374.51        368.81        11.99 o
   0  18   2       7541.05       7589.56        82.97 o
   1  18   2        653.73        631.11        14.69 o
   2  18   2       3338.97       3427.15        58.76 o
   3  18   2        829.20        841.65        17.21 o
   4  18   2        179.77        195.33        11.87 o
   5  18   2        725.18        784.40        20.68 o
   6  18   2         19.62         12.82         5.92 o
   7  18   2        233.78        249.06        13.32 o
   8  18   2         67.73         93.59         6.96 o
   9  18   2         53.55         59.35         4.44 o
   1  19   2       2612.77       2102.51        29.18 o
   2  19   2        160.09        148.48         6.63 o
   3  19   2       4123.31       3357.44        51.07 o
   4  19   2         21.64         15.00         5.20 o
   5  19   2        197.64        185.86         9.69 o
   6  19   2         25.90         21.18         4.09 o
   7  19   2         31.10         33.25         4.79 o
   8  19   2          4.48          0.22         3.38 o
   0  20   2        924.86        962.07        26.35 o
   1  20   2       1553.87       1489.83        26.12 o
   2  20   2        583.19        594.02        15.72 o
   3  20   2        400.59        467.22        15.46 o
   4  20   2         25.27         21.31         4.19 o
   5  20   2        854.35        957.60        25.51 o
   6  20   2         86.97        111.81         8.15 o
   7  20   2         15.16          2.51         4.50 o
   8  20   2         53.31         63.05         4.70 o
   1  21   2         53.62         41.12         6.02 o
   2  21   2         55.32         37.90         7.77 o
   3  21   2        120.87        102.86         7.46 o
   4  21   2         83.28         74.97         6.38 o
   5  21   2        105.88         89.68         6.47 o
   6  21   2         38.43         43.69         4.49 o
   7  21   2        142.21        171.36         8.12 o
   0  22   2        297.31        353.99        17.92 o
   1  22   2         20.77         23.06         4.55 o
   2  22   2          4.91          3.00         4.39 o
   3  22   2         25.43         29.51         6.59 o
   4  22   2          4.35          7.22         3.67 o
   5  22   2          4.93         -3.68         3.68 o
   6  22   2         30.29         48.87         4.22 o
   7  22   2         82.87         77.47         9.00 o
   1  23   2         76.70         75.41         6.85 o
   2  23   2         81.85         74.66         8.67 o
   3  23   2         34.39         33.22        12.70 o
   4  23   2        196.42        171.14        11.51 o
   5  23   2        100.83         97.19         6.23 o
   6  23   2         30.17         27.11         3.18 o
   0  24   2         39.82         40.14         6.17 o
   1  24   2         55.66        134.95        63.48 o
   2  24   2         16.08          8.16         4.39 o
   3  24   2         22.80         28.75         6.15 o
   4  24   2         43.22         55.06         6.49 o
   5  24   2        119.25        197.88         7.83 o
   1  25   2         13.85         11.15         7.21 o
   2  25   2         18.06          9.20         6.50 o
   3  25   2         82.10         77.67         7.02 o
   4  25   2         69.62         96.14         6.95 o
   0  26   2       1312.09       1911.94        49.17 o
   1  26   2        285.61        330.45        18.80 o
   2  26   2        264.94        271.18        11.27 o
   3  26   2         46.56         40.44         6.99 o
   2   1   3       4446.05       3698.01       191.48 o
   3   1   3       1915.79       1863.89        43.07 o
   4   1   3        953.20        850.93        28.82 o
   5   1   3       3726.26       3701.98        70.71 o
   6   1   3        334.15        309.60        11.67 o
   7   1   3       2114.28       1987.78        89.33 o
   8   1   3        721.68        634.60        17.31 o
   9   1   3       1447.30       1337.20        31.65 o
  10   1   3        180.11        175.88        11.16 o
  11   1   3        139.76        137.01         8.99 o
  12   1   3          9.30          7.22         3.01 o
   0   2   3        537.11        578.88        10.95 o
   1   2   3       8622.96       9616.02       160.24 o
   2   2   3        462.86        557.60        41.98 o
   3   2   3       4115.66       4350.95        85.37 o
   4   2   3        233.70        288.56        13.30 o
   5   2   3       3797.23       4386.90       102.46 o
   6   2   3       1905.61       2037.10        53.82 o
   7   2   3         78.46         66.68         6.16 o
   8   2   3       1897.84       2043.97        35.09 o
   9   2   3         35.78         38.85         4.55 o
  10   2   3        510.95        519.73        18.89 o
  11   2   3          5.64          6.02         2.86 o
  12   2   3        134.88        110.15         8.27 o
   1   3   3        453.04        348.17         7.28 o
   2   3   3        485.73        466.07         8.61 o
   3   3   3        704.92        673.74        10.90 o
   4   3   3       2570.66       2553.90        56.67 o
   5   3   3        223.25        234.78        12.05 o
   6   3   3       1265.67       1255.08        31.85 o
   7   3   3         50.97         67.67        15.07 o
   8   3   3       1319.61       1210.06        17.81 o
   9   3   3        698.73        688.51        21.59 o
  10   3   3        640.22        581.37        17.51 o
  11   3   3        248.93        235.31        10.12 o
  12   3   3         89.58         82.88         4.81 o
   0   4   3       7708.59       8384.97       228.77 o
   1   4   3       2463.73       2762.84        28.24 o
   2   4   3        163.61        232.04         4.90 o
   3   4   3        843.87       1091.49        14.47 o
   4   4   3        559.39        689.10        15.20 o
   5   4   3        116.68        158.68         8.73 o
   6   4   3        106.53        106.50         9.03 o
   7   4   3          1.81          1.48         6.74 o
   8   4   3        192.73        192.34         8.60 o
   9   4   3        160.86        161.21        10.76 o
  10   4   3        126.47        111.37         7.79 o
  11   4   3        167.78        171.10         8.67 o
  12   4   3         13.45         16.05         2.43 o
   1   5   3        285.67        256.69         7.04 o
   2   5   3         41.00         41.77         2.04 o
   3   5   3         15.90         22.51         2.49 o
   4   5   3        124.46        129.91         6.74 o
   5   5   3        908.69        881.34        41.18 o
   6   5   3        590.91        611.16        17.96 o
   7   5   3        486.19        459.86        35.05 o
   8   5   3        108.24        102.54         7.37 o
   9   5   3         91.29         82.09         6.82 o
  10   5   3         20.92         17.86         6.44 o
  11   5   3         97.12         88.91         6.47 o
  12   5   3         60.18         57.21         3.94 o
   0   6   3        281.66        372.81        10.17 o
   1   6   3         33.14         45.19         2.15 o
   2   6   3       1823.15       2106.98        28.03 o
   3   6   3       2787.64       3236.41       142.84 o
   4   6   3       1712.36       2004.81        26.70 o
   5   6   3       2140.41       2637.43        38.93 o
   6   6   3        468.22        515.11        16.47 o
   7   6   3          2.25          6.54         5.51 o
   8   6   3         60.46         57.28         4.75 o
   9   6   3         45.74         60.96         9.57 o
  10   6   3         29.38         30.85         5.24 o
  11   6   3         10.45          3.62         4.21 o
  12   6   3         21.74         27.52         3.05 o
   1   7   3       2419.53       1975.15        21.38 o
   2   7   3       5479.30       4760.04        56.69 o
   3   7   3        319.39        307.26         8.29 o
   4   7   3       1086.98       1113.28        18.75 o
   5   7   3         45.32         42.37         4.10 o
   6   7   3         40.47         48.65         8.81 o
   7   7   3          0.01          9.42         7.24 o
   8   7   3         77.40         64.99         5.48 o
   9   7   3          1.81          4.87         3.92 o
  10   7   3          5.61          1.59         3.58 o
  11   7   3         18.32         23.95         3.91 o
  12   7   3          7.66          4.31         3.68 o
   0   8   3       9467.20      11453.88       130.66 o
   1   8   3       1428.54       1816.07        18.96 o
   2   8   3       6598.26       7933.60       157.66 o
   3   8   3        177.19        223.65         7.24 o
   4   8   3         27.35         38.16         5.83 o
   5   8   3       1384.90       1816.19        47.60 o
   6   8   3        452.43        526.54        34.40 o
   7   8   3        899.39       1058.06        33.02 o
   8   8   3        294.79        334.63        11.79 o
   9   8   3        114.12         91.13         8.42 o
  10   8   3        304.53        348.64        14.83 o
  11   8   3          3.24          1.03         4.59 o
   1   9   3       2000.46       1769.68        19.78 o
   2   9   3       1079.27       1040.72        15.72 o
   3   9   3        798.95        691.68        18.05 o
   4   9   3       1992.93       1922.99        32.95 o
   5   9   3        768.43        751.45        20.11 o
   6   9   3         62.24         74.68         8.30 o
   7   9   3        339.48        295.56         8.50 o
   8   9   3        297.13        247.48        11.55 o
   9   9   3        533.90        467.57        23.90 o
  10   9   3        160.07        143.82         9.75 o
  11   9   3         24.86         21.41         3.31 o
   0  10   3       2100.44       2680.62        46.97 o
   1  10   3       1134.41       1528.66        19.16 o
   2  10   3       1760.37       2258.71        57.78 o
   3  10   3        883.12       1084.02        44.17 o
   4  10   3        846.61       1081.72        23.86 o
   5  10   3        712.68        879.09        22.45 o
   6  10   3        541.15        586.24        23.55 o
   7  10   3        273.98        351.93        16.57 o
   8  10   3         89.96         97.04         6.54 o
   9  10   3        187.35        197.96        11.58 o
  10  10   3          6.29          9.08         3.87 o
  11  10   3         72.57         67.77         4.76 o
   1  11   3        636.75        589.50        11.19 o
   2  11   3       2228.44       2140.36        26.83 o
   3  11   3        307.15        242.26        14.47 o
   4  11   3        275.98        263.22        11.67 o
   5  11   3        148.42        143.92        11.62 o
   6  11   3       1333.84       1156.21        34.95 o
   7  11   3         77.81         56.78         4.71 o
   8  11   3        525.41        479.28        14.19 o
   9  11   3         39.37         31.98         5.58 o
  10  11   3          4.49          1.90         3.39 o
  11  11   3        110.31        112.86         5.04 o
   0  12   3       2968.38       3586.02        73.55 o
   1  12   3       3523.76       5130.84        45.87 o
   2  12   3       2259.75       2865.84        33.32 o
   3  12   3       1003.71       1415.32        24.52 o
   4  12   3         35.90         32.95         4.10 o
   5  12   3         89.76         97.20         6.84 o
   6  12   3       1104.80       1101.99        20.40 o
   7  12   3        359.40        352.51        12.06 o
   8  12   3         41.99         28.85         6.87 o
   9  12   3         15.82         19.81         3.55 o
  10  12   3        152.38        187.79         8.36 o
  11  12   3         63.90         61.74         7.55 o
   1  13   3        154.37        186.09         9.87 o
   2  13   3        188.39        157.27         8.05 o
   3  13   3        832.59        816.11        19.44 o
   4  13   3        176.89        153.12         8.37 o
   5  13   3        359.72        323.13        20.95 o
   6  13   3       1015.25        832.43        18.79 o
   7  13   3        430.21        331.77        17.15 o
   8  13   3        145.21        122.43         9.51 o
   9  13   3        121.50        117.45         8.47 o
  10  13   3         52.67         64.20         4.50 o
   0  14   3        117.09         97.80         9.25 o
   1  14   3       1395.21       1720.78        38.26 o
   2  14   3          1.39          1.20         2.55 o
   3  14   3        288.18        347.48        14.05 o
   4  14   3         23.56         25.37         6.31 o
   5  14   3        563.24        629.07        14.28 o
   6  14   3        177.05        150.22         7.76 o
   7  14   3        172.31        147.35        11.26 o
   8  14   3        124.87        110.68         8.58 o
   9  14   3         38.21         33.73         4.30 o
  10  14   3          4.64          7.21         2.41 o
   1  15   3        211.77        182.68        13.79 o
   2  15   3        387.02        369.38        14.94 o
   3  15   3         69.96         72.37         9.10 o
   4  15   3        293.52        261.83        11.83 o
   5  15   3        434.17        316.91        13.09 o
   6  15   3         45.02         39.28         4.44 o
   7  15   3         77.04         73.07         7.43 o
   8  15   3        138.05        145.41         8.29 o
   9  15   3         88.98         93.76         5.69 o
  10  15   3        150.76        154.97         8.89 o
   0  16   3        262.75        292.95        24.04 o
   1  16   3        130.01        129.01         9.17 o
   2  16   3        241.56        210.31        14.59 o
   3  16   3         93.54        103.89         7.61 o
   4  16   3       2526.59       2643.20        40.95 o
   5  16   3         36.14         28.37         4.59 o
   6  16   3       2567.12       2946.41        63.91 o
   7  16   3         63.76         51.92         6.32 o
   8  16   3          6.68          7.42         4.15 o
   9  16   3        268.20        284.44         9.48 o
   1  17   3        867.15        770.06        33.11 o
   2  17   3        498.92        417.99        10.80 o
   3  17   3        648.15        514.03        13.92 o
   4  17   3        331.42        289.05        12.45 o
   5  17   3        116.13        118.37         8.29 o
   6  17   3        169.37        167.67         9.49 o
   7  17   3        345.58        379.05        20.64 o
   8  17   3         78.57         73.45         6.49 o
   9  17   3        488.40        473.20        14.33 o
   0  18   3         68.05         54.13         5.60 o
   1  18   3       1102.96        992.28        17.48 o
   2  18   3         81.63         69.22         5.07 o
   3  18   3        106.19        117.51         6.57 o
   4  18   3         41.09         46.31         6.78 o
   5  18   3         10.62         24.49         5.74 o
   6  18   3         39.51         52.25         5.54 o
   7  18   3          4.60          0.55         3.37 o
   8  18   3         12.00         11.63         3.51 o
   9  18   3         61.81         72.86         5.89 o
   1  19   3       1211.29        967.32        18.90 o
   2  19   3        132.65         91.70         6.73 o
   3  19   3       1294.83       1098.66        26.59 o
   4  19   3        125.29        133.80        10.09 o
   5  19   3         29.16         27.83         5.30 o
   6  19   3         76.13         62.30         5.79 o
   7  19   3          8.74         14.96         3.22 o
   8  19   3         29.11         26.55        10.08 o
   0  20   3       1982.98       2126.71        41.45 o
   1  20   3        538.35        594.40        15.79 o
   2  20   3        741.22        688.56        17.04 o
   3  20   3        296.58        289.34        11.96 o
   4  20   3         87.70         79.75         6.77 o
   5  20   3        265.67        303.35        25.53 o
   6  20   3         79.68        102.78         7.87 o
   7  20   3        194.12        224.13         9.97 o
   8  20   3          6.16         17.13         5.64 o
   1  21   3          0.51          1.34         2.89 o
   2  21   3         41.54         37.47         6.61 o
   3  21   3        141.85        145.18        12.50 o
   4  21   3          7.51          8.43         4.04 o
   5  21   3         50.34         44.81         4.95 o
   6  21   3         32.33         27.81         4.32 o
   7  21   3         63.86         53.96         4.91 o
   0  22   3         15.35         17.30         5.62 o
   1  22   3        724.61        957.00        24.98 o
   2  22   3          0.63          4.15         5.11 o
   3  22   3         12.19          0.71         4.60 o
   4  22   3         81.44         81.75         7.46 o
   5  22   3        208.52        233.57         9.32 o
   6  22   3        126.58        143.63         6.58 o
   7  22   3          8.08          9.64         4.88 o
   1  23   3          1.88         10.16         9.15 o
   2  23   3         37.52         28.90         6.05 o
   3  23   3         13.75         22.78         5.92 o
   4  23   3         32.19         30.87         4.48 o
   5  23   3        152.84        163.76         8.41 o
   6  23   3        143.51        140.54         6.57 o
   0  24   3         36.36         69.25        10.17 o
   1  24   3         37.65         16.82         8.06 o
   2  24   3         67.56         91.13         8.92 o
   3  24   3         55.00         51.39         6.88 o
   4  24   3        195.28        265.55        12.81 o
   5  24   3        126.16        134.25         9.89 o
   1  25   3         13.76         10.64         4.91 o
   2  25   3         20.83         15.85         6.88 o
   3  25   3          6.24         15.37         3.69 o
   4  25   3          6.42         12.49         4.51 o
   1  26   3        110.35        129.25        11.64 o
   2  26   3         33.70         45.09         4.97 o
   3  26   3          7.67          6.58         4.37 o
   0   0   4     274784.44     178270.42      2885.24 o
   2   0   4      37656.13      47249.88       697.35 o
   4   0   4       4386.61       4768.27        95.74 o
   5   0   4       2602.73       2720.03        63.16 o
   6   0   4       2094.11       2653.56        67.14 o
   7   0   4        286.14        247.84        20.22 o
   8   0   4        159.90        136.25         8.13 o
   9   0   4        257.24        211.56        12.20 o
  10   0   4         54.34         56.12        11.47 o
  11   0   4         24.46         43.96         6.70 o
  12   0   4        135.66        186.62         9.92 o
   1   1   4        525.08        425.26        29.62 o
   2   1   4        474.71        399.53        11.04 o
   3   1   4       6170.68       5317.24       183.18 o
   4   1   4       1044.58        915.36        18.26 o
   5   1   4       3612.01       3601.75       105.99 o
   6   1   4        485.50        413.20        13.54 o
   7   1   4        905.30        816.40        30.59 o
   8   1   4        423.09        378.92        12.19 o
   9   1   4        596.69        534.41        18.70 o
  10   1   4         43.83         41.73         5.12 o
  11   1   4         31.40         30.33         3.65 o
  12   1   4        163.64        144.63         9.17 o
   0   2   4        326.16        284.96        11.87 o
   1   2   4         17.24         19.39         9.04 o
   2   2   4        254.35        287.30        19.63 o
   3   2   4        297.23        321.24         9.29 o
   4   2   4        150.62        186.40        10.48 o
   5   2   4         23.89         24.90         2.83 o
   6   2   4        183.55        202.18        11.96 o
   7   2   4         61.94         45.93         5.51 o
   8   2   4        372.53        416.91        11.58 o
   9   2   4        432.98        440.86        13.61 o
  10   2   4         44.32         52.58         6.50 o
  11   2   4        172.28        162.51         8.30 o
  12   2   4        103.58        121.13         6.80 o
   1   3   4         24.13         13.31         3.53 o
   2   3   4       1186.15        970.85        28.33 o
   3   3   4       3706.76       3378.44        33.96 o
   4   3   4         32.94         53.68         3.36 o
   5   3   4       1347.68       1208.34        45.73 o
   6   3   4        427.34        409.75        17.52 o
   7   3   4        655.40        567.77        26.94 o
   8   3   4         97.53         96.84         5.82 o
   9   3   4       1188.31       1136.26        29.54 o
  10   3   4        183.30        150.76         8.99 o
  11   3   4        193.70        190.26        11.98 o
  12   3   4         43.98         47.40         4.63 o
   0   4   4        548.74        715.37        22.49 o
   1   4   4        293.44        301.94         6.51 o
   2   4   4        221.93        268.16         7.39 o
   3   4   4        118.72        116.83         6.87 o
   4   4   4       1399.22       1681.04        23.26 o
   5   4   4        314.90        420.21        13.13 o
   6   4   4        416.79        493.68        19.41 o
   7   4   4        310.72        277.36        15.60 o
   8   4   4         70.16         63.00         5.17 o
   9   4   4        340.56        389.27        12.73 o
  10   4   4        232.72        195.44        16.99 o
  11   4   4         20.43         23.87         3.90 o
  12   4   4        197.28        178.32         9.64 o
   1   5   4        676.56        563.03         7.96 o
   2   5   4        338.64        291.27         7.86 o
   3   5   4        918.69        919.92        14.35 o
   4   5   4       2628.17       2509.67        61.89 o
   5   5   4        253.28        276.32        15.21 o
   6   5   4        272.88        299.06        12.58 o
   7   5   4        315.77        278.19        15.91 o
   8   5   4        291.41        266.51        11.67 o
   9   5   4         47.90         40.92         5.30 o
  10   5   4         37.33         24.65         6.73 o
  11   5   4         38.64         38.56         4.86 o
  12   5   4         28.24         25.33         5.41 o
   0   6   4      11184.58      13099.01       186.50 o
   1   6   4       6847.51       7815.07       136.08 o
   2   6   4       2825.39       3297.62        62.25 o
   3   6   4       3971.75       4827.12        65.94 o
   4   6   4       2419.16       2822.56        51.64 o
   5   6   4        385.74        482.65        19.39 o
   6   6   4          0.39          7.32         4.25 o
   7   6   4        713.51        785.74        27.60 o
   8   6   4       1525.96       1640.56        27.49 o
   9   6   4        545.99        631.88        21.43 o
  10   6   4         24.31         16.53         4.64 o
  11   6   4        206.24        221.06         9.32 o
  12   6   4        134.48        157.38         8.60 o
   1   7   4       1342.59       1071.90        12.51 o
   2   7   4       2237.31       1972.83        19.91 o
   3   7   4        870.31        881.09        21.85 o
   4   7   4       1406.08       1323.03        24.38 o
   5   7   4        504.44        485.40        13.12 o
   6   7   4         77.34         74.02         6.57 o
   7   7   4        126.14         99.59         9.80 o
   8   7   4        779.04        707.40        19.55 o
   9   7   4        175.21        163.65        11.26 o
  10   7   4         79.38         83.51         7.69 o
  11   7   4         20.17         20.36         3.33 o
   0   8   4       2036.29       2255.34       109.48 o
   1   8   4       1950.05       2218.76        50.28 o
   2   8   4       2010.80       2386.40        26.70 o
   3   8   4         32.16         25.25         2.92 o
   4   8   4        307.10        358.01        10.33 o
   5   8   4        211.44        215.75        10.46 o
   6   8   4         10.29         11.53         3.74 o
   7   8   4         26.57         29.20         2.92 o
   8   8   4         35.40         43.27         5.08 o
   9   8   4         57.01         79.08         7.79 o
  10   8   4        106.25        130.19        12.59 o
  11   8   4         17.65         11.66         2.79 o
   1   9   4       1416.59       1337.13        17.94 o
   2   9   4        336.15        343.09        11.30 o
   3   9   4        240.79        201.89         9.06 o
   4   9   4       1233.41       1151.50        24.49 o
   5   9   4         46.14         52.73         7.07 o
   6   9   4         46.14         38.28         5.38 o
   7   9   4        735.76        641.91        13.57 o
   8   9   4        695.80        590.14        17.85 o
   9   9   4        430.79        402.49        19.44 o
  10   9   4        194.06        181.21        10.68 o
  11   9   4         24.67         20.95         3.03 o
   0  10   4       3789.86       4747.00       103.37 o
   1  10   4         90.82        124.71         6.20 o
   2  10   4        588.79        669.10        12.72 o
   3  10   4        458.69        637.22        14.87 o
   4  10   4        936.12       1164.27        25.21 o
   5  10   4        188.23        203.88        12.88 o
   6  10   4         64.59         59.94         9.22 o
   7  10   4        227.28        220.17         7.93 o
   8  10   4        142.80        140.69        16.28 o
   9  10   4        136.70        173.59        10.76 o
  10  10   4         33.19         33.02         4.47 o
  11  10   4          2.68         -0.42         2.11 o
   1  11   4        751.89        744.16        16.19 o
   2  11   4        648.13        642.76        17.21 o
   3  11   4       1603.06       1474.75        25.06 o
   4  11   4        718.60        678.23        16.97 o
   5  11   4        138.34        133.56        11.11 o
   6  11   4        316.80        242.65        12.61 o
   7  11   4        617.73        469.97        12.84 o
   8  11   4         97.74         78.31         6.48 o
   9  11   4         33.39         33.30         5.66 o
  10  11   4         90.57         83.36         6.10 o
  11  11   4        115.92        110.15         5.59 o
   0  12   4        894.06       1024.71        41.18 o
   1  12   4        137.66        159.55         7.65 o
   2  12   4       1271.55       1582.30        43.75 o
   3  12   4        584.55        707.39        20.25 o
   4  12   4        680.42        789.77        18.73 o
   5  12   4        149.84        181.74        11.76 o
   6  12   4        415.25        435.76        14.09 o
   7  12   4         85.92         84.35         5.61 o
   8  12   4        136.55        139.64        10.02 o
   9  12   4         34.45         29.95         4.44 o
  10  12   4          2.15          6.50         2.36 o
  11  12   4          3.54          5.73         3.94 o
   1  13   4        422.65        388.13        14.36 o
   2  13   4         69.06         79.01         5.89 o
   3  13   4        285.26        299.93        16.98 o
   4  13   4        451.73        407.70        16.45 o
   5  13   4        888.62        780.75        23.00 o
   6  13   4       1271.84       1121.04        20.08 o
   7  13   4        778.36        651.86        18.72 o
   8  13   4        229.01        209.04        11.95 o
   9  13   4         82.71         76.23         6.97 o
  10  13   4         33.64         40.09         6.04 o
   0  14   4          9.38          4.38         6.04 o
   1  14   4       1507.91       1733.99        41.76 o
   2  14   4        154.15        154.60         8.25 o
   3  14   4        547.83        607.96        21.19 o
   4  14   4         75.14         65.01         6.65 o
   5  14   4         68.47         72.70         5.79 o
   6  14   4        119.67         94.63         6.45 o
   7  14   4        138.21        144.58        10.07 o
   8  14   4        371.81        418.54        16.27 o
   9  14   4          3.45          6.64         2.79 o
  10  14   4        131.27        138.40         6.85 o
   1  15   4          1.48          2.24         4.52 o
   2  15   4          2.40          2.21         3.83 o
   3  15   4         75.71         63.09         8.35 o
   4  15   4         63.89         52.85         4.08 o
   5  15   4        315.03        246.18        10.32 o
   6  15   4        360.70        338.97        11.91 o
   7  15   4        194.32        193.17        11.50 o
   8  15   4        194.53        162.52         8.60 o
   9  15   4         78.74         87.61         5.13 o
  10  15   4         26.70         19.38         4.65 o
   0  16   4        386.46        368.22        27.00 o
   1  16   4        322.67        396.97        19.95 o
   2  16   4       1411.26       1546.39        41.54 o
   3  16   4         50.02         49.20         4.26 o
   4  16   4       1457.02       1406.34        25.12 o
   5  16   4        734.77        743.62        23.59 o
   6  16   4        518.21        602.00        15.90 o
   7  16   4        744.63        830.55        23.65 o
   8  16   4        133.57        176.37        10.02 o
   9  16   4        265.04        289.62        10.90 o
   1  17   4        300.09        259.56         8.56 o
   2  17   4        836.87        672.65        13.99 o
   3  17   4        750.94        583.85        19.76 o
   4  17   4        378.49        335.18        11.87 o
   5  17   4        563.74        491.71        19.08 o
   6  17   4        257.40        218.28        12.46 o
   7  17   4        278.87        238.55        12.14 o
   8  17   4         30.60         28.18         5.68 o
   9  17   4        136.53        146.09         7.04 o
   0  18   4        360.54        376.22        13.94 o
   1  18   4        395.20        441.54        14.66 o
   2  18   4        202.99        181.46         7.33 o
   3  18   4         74.52         78.45         8.29 o
   4  18   4       1591.26       1716.84        38.28 o
   5  18   4         10.34          7.32         4.28 o
   6  18   4        635.68        691.94        21.65 o
   7  18   4         41.56         53.66         6.09 o
   8  18   4        179.80        196.06        24.57 o
   9  18   4          3.00          6.02         3.63 o
   1  19   4        974.24        767.99        15.61 o
   2  19   4       1986.24       1633.47        25.25 o
   3  19   4       1461.34       1185.43        21.33 o
   4  19   4        274.99        226.77        12.89 o
   5  19   4         87.72         78.58         7.69 o
   6  19   4          4.32          5.26         4.80 o
   7  19   4          7.07          9.03         5.44 o
   8  19   4         13.63         20.87         4.50 o
   0  20   4        716.56        714.81        22.55 o
   1  20   4        554.31        609.76        15.93 o
   2  20   4         32.50         32.16         4.76 o
   3  20   4        100.80         94.67         6.28 o
   4  20   4        247.29        253.40        13.02 o
   5  20   4        138.91        181.63         9.30 o
   6  20   4        342.61        435.15        15.66 o
   7  20   4          3.13          5.50         2.33 o
   8  20   4        474.75        545.53        24.04 o
   1  21   4         14.59         16.89         3.86 o
   2  21   4         35.57         28.47         4.09 o
   3  21   4        189.93        209.60        11.98 o
   4  21   4         43.12         31.38         5.35 o
   5  21   4         41.24         50.41         7.03 o
   6  21   4         31.61         32.83         4.77 o
   7  21   4         78.04         84.32         5.55 o
   0  22   4          4.88          4.32         3.65 o
   1  22   4         23.79         19.40         4.38 o
   2  22   4         36.86         22.67         5.22 o
   3  22   4          2.26          1.23         3.53 o
   4  22   4          4.90          0.44         3.84 o
   5  22   4         16.73         17.17         4.87 o
   6  22   4         15.07         16.55         3.62 o
   7  22   4         63.11         88.47         9.32 o
   1  23   4          3.80         12.34         4.77 o
   2  23   4         15.80         12.11         4.77 o
   3  23   4         15.60         15.12         6.08 o
   4  23   4         19.95         24.33         4.88 o
   5  23   4         27.95         39.74         4.57 o
   6  23   4        111.29        117.93         6.00 o
   0  24   4          0.78         10.17         6.02 o
   1  24   4         27.47         36.96         5.53 o
   2  24   4         23.61         14.28         6.29 o
   3  24   4          1.67          8.55         4.42 o
   4  24   4        135.10        170.09        10.26 o
   5  24   4          5.10          3.91         2.80 o
   1  25   4         58.32         46.55         8.32 o
   2  25   4          1.41         -4.66         5.13 o
   3  25   4         60.42         67.53         6.39 o
   4  25   4         30.81         25.76         3.94 o
   1  26   4        304.71        380.11        18.64 o
   2  26   4        165.81        215.35         9.55 o
   1   1   5       1336.56       1033.70        51.31 o
   2   1   5       2192.40       2001.69        68.19 o
   3   1   5       5473.70       4741.90       165.98 o
   4   1   5       1049.98        955.80        25.01 o
   5   1   5       1048.10        945.38        31.78 o
   6   1   5        492.60        498.83        15.88 o
   7   1   5        115.36        102.76         7.72 o
   8   1   5        141.32        123.95         7.19 o
   9   1   5         32.63         39.43         4.17 o
  10   1   5        135.35        123.69         7.14 o
  11   1   5        158.31        141.36         7.62 o
  12   1   5         50.46         53.63         4.59 o
   1   2   5          8.38         13.40         3.97 o
   2   2   5        675.28        668.94        21.91 o
   3   2   5        977.31       1112.04        23.85 o
   4   2   5         67.84         53.38         4.22 o
   5   2   5         91.07         88.41         5.37 o
   6   2   5       2850.67       3190.29       106.60 o
   7   2   5         68.36         63.95         6.25 o
   8   2   5         43.83         39.20         6.16 o
   9   2   5        341.62        315.18        11.64 o
  10   2   5          5.73          8.61         3.15 o
  11   2   5        286.71        289.37         9.49 o
  12   2   5         44.51         83.12         8.66 o
   1   3   5        439.16        399.59        14.30 o
   2   3   5       7141.07       6195.80       126.79 o
   3   3   5       2440.81       2284.14        27.15 o
   4   3   5        395.62        380.12        11.43 o
   5   3   5          2.17         15.22         3.02 o
   6   3   5         33.13         25.96         6.00 o
   7   3   5        995.77        879.97        50.46 o
   8   3   5         75.09         66.31         5.36 o
   9   3   5        566.11        523.08        18.22 o
  10   3   5         59.99         48.63         4.53 o
  11   3   5        115.57        118.68         7.09 o
  12   3   5        189.21        199.30        12.87 o
   0   4   5       5616.26       6732.67       316.29 o
   1   4   5       1026.60       1117.89        22.90 o
   2   4   5        517.21        633.49        12.61 o
   3   4   5        110.73        140.60        19.96 o
   4   4   5        185.81        171.14        10.96 o
   5   4   5       3790.04       4322.53        93.74 o
   6   4   5        203.53        190.48         9.93 o
   7   4   5         43.02         33.17         5.97 o
   8   4   5         80.97         77.13         5.61 o
   9   4   5        476.99        549.28        15.26 o
  10   4   5         20.49         27.43         3.77 o
  11   4   5        151.41        156.43         7.94 o
  12   4   5         56.24         61.55         4.73 o
   1   5   5       2555.72       2134.47        20.35 o
   2   5   5       1699.03       1518.20        18.73 o
   3   5   5         54.03         44.22         3.15 o
   4   5   5       3411.75       3102.79        71.95 o
   5   5   5        162.17        161.16        12.44 o
   6   5   5        356.70        297.29        12.52 o
   7   5   5        178.86        129.17        10.94 o
   8   5   5         62.22         68.54         5.38 o
   9   5   5         64.24         76.97         5.56 o
  10   5   5         20.78         19.46         4.25 o
  11   5   5         65.19         87.67         6.07 o
  12   5   5        127.33        111.32        22.32 o
   0   6   5         67.94         50.86         3.26 o
   1   6   5        615.74        716.39        10.19 o
   2   6   5       1660.83       2199.26        26.01 o
   3   6   5         32.49         38.92         2.93 o
   4   6   5       1637.36       2110.09       148.10 o
   5   6   5        164.53        172.74         7.80 o
   6   6   5          0.59          3.78         2.45 o
   7   6   5        151.42        116.80        10.72 o
   8   6   5         10.04         13.82         3.03 o
   9   6   5         16.95         14.07         4.47 o
  10   6   5         35.61         19.27         4.05 o
  11   6   5         26.33         28.79         3.99 o
   1   7   5         58.51         59.36         4.48 o
   2   7   5       1208.87       1140.14        14.78 o
   3   7   5       1645.05       1560.59        27.29 o
   4   7   5       1615.94       1431.87        26.18 o
   5   7   5       1924.46       1752.75        27.70 o
   6   7   5         93.89         91.89         7.55 o
   7   7   5         51.07         53.78         5.37 o
   8   7   5         82.14         56.22         6.56 o
   9   7   5         69.41         47.59         6.14 o
  10   7   5         13.14         13.09         3.63 o
  11   7   5          7.98          8.63         2.95 o
   0   8   5       1230.07       1493.29        37.72 o
   1   8   5         86.86        113.28         6.11 o
   2   8   5       1932.16       2363.01        29.33 o
   3   8   5         75.78         88.69         4.99 o
   4   8   5       3145.07       3827.06       128.36 o
   5   8   5       2699.65       3148.08        60.64 o
   6   8   5       1617.76       1808.64        35.58 o
   7   8   5        252.54        274.57         8.72 o
   8   8   5        325.71        331.32        13.17 o
   9   8   5        153.37        197.41        11.84 o
  10   8   5         98.83         83.40         6.56 o
  11   8   5         23.34         22.96         2.99 o
   1   9   5       1336.99       1240.43        23.99 o
   2   9   5        326.85        310.94        12.21 o
   3   9   5       1006.00        904.70        17.72 o
   4   9   5       1056.73        962.04        27.14 o
   5   9   5        301.47        332.88        15.99 o
   6   9   5        102.00         84.82         7.29 o
   7   9   5        190.17        167.23         8.95 o
   8   9   5        225.84        188.70        10.14 o
   9   9   5         20.66         24.01         4.42 o
  10   9   5         50.57         43.77         5.00 o
  11   9   5         60.20         58.04         4.03 o
   0  10   5          2.38         11.94         5.04 o
   1  10   5       2677.67       3506.36        48.54 o
   2  10   5          1.46          3.67         3.02 o
   3  10   5       3533.70       4358.17        82.85 o
   4  10   5         23.78         40.91         6.59 o
   5  10   5       1943.06       2303.02        71.13 o
   6  10   5         92.06         93.92         7.84 o
   7  10   5        825.91        872.47        22.77 o
   8  10   5        213.64        230.19        13.24 o
   9  10   5        184.10        172.62        10.70 o
  10  10   5        110.93        115.74         7.12 o
  11  10   5          0.72         -0.09         2.97 o
   1  11   5         10.44         10.57         3.28 o
   2  11   5         13.83         21.86         4.12 o
   3  11   5       1766.66       1688.48        32.40 o
   4  11   5        189.90        169.28        10.04 o
   5  11   5        498.62        450.46        20.72 o
   6  11   5        241.35        205.86         8.11 o
   7  11   5       1917.32       1643.71        28.64 o
   8  11   5        202.44        192.35        11.65 o
   9  11   5         20.44         24.37         4.68 o
  10  11   5        121.96        142.99         6.66 o
  11  11   5         31.71         21.81         9.32 o
   0  12   5       3169.14       3993.12        98.42 o
   1  12   5       2263.47       2974.55        56.24 o
   2  12   5       1625.44       2040.48        66.49 o
   3  12   5       2220.87       2867.27        46.69 o
   4  12   5        146.50        172.20        10.24 o
   5  12   5       1215.82       1325.34        30.78 o
   6  12   5         39.44         31.41         4.29 o
   7  12   5        835.45        871.60        19.43 o
   8  12   5         37.78         28.45         5.47 o
   9  12   5        122.00        149.47         9.80 o
  10  12   5         54.03         68.11         5.04 o
   1  13   5        259.56        238.69        14.36 o
   2  13   5        568.63        529.87        17.96 o
   3  13   5        287.48        285.21        13.18 o
   4  13   5         91.85         94.77         9.74 o
   5  13   5        759.10        698.07        14.21 o
   6  13   5       1104.32       1011.30        20.93 o
   7  13   5        147.91        163.99         8.55 o
   8  13   5        485.52        482.26        17.80 o
   9  13   5         61.45         61.09         4.89 o
  10  13   5         31.03         42.59         3.49 o
   0  14   5         39.86         22.33         8.20 o
   1  14   5        238.28        252.12        15.08 o
   2  14   5       1107.08       1262.46        30.77 o
   3  14   5        196.38        201.53        11.42 o
   4  14   5         86.93         83.14         7.62 o
   5  14   5         70.76         63.37         5.28 o
   6  14   5        199.85        216.53        10.77 o
   7  14   5         92.08        115.90         7.85 o
   8  14   5         70.07         66.04         5.85 o
   9  14   5        179.70        188.09         9.66 o
  10  14   5         80.36         99.55         5.01 o
   1  15   5          0.91          8.02         4.52 o
   2  15   5        214.23        190.64        13.78 o
   3  15   5         38.16         32.04         5.29 o
   4  15   5         14.40          9.88         2.97 o
   5  15   5         31.29         35.12         3.83 o
   6  15   5        105.03         90.36         7.26 o
   7  15   5        444.87        446.86        21.82 o
   8  15   5         46.78         44.91         4.23 o
   9  15   5        361.65        388.80        10.02 o
  10  15   5         92.19         93.43         9.30 o
   0  16   5        441.25        431.52        29.83 o
   1  16   5          5.89         20.67         6.31 o
   2  16   5         26.35         29.76         6.90 o
   3  16   5          2.68          0.73         2.74 o
   4  16   5         35.40         30.48         4.19 o
   5  16   5          6.50          6.50         3.22 o
   6  16   5        126.10        112.84         7.89 o
   7  16   5        176.19        231.38        13.42 o
   8  16   5         61.46         62.05         7.65 o
   9  16   5          2.90          9.86         3.72 o
   1  17   5        178.61        112.68         5.91 o
   2  17   5       2643.85       2028.89        24.59 o
   3  17   5        827.01        584.54        13.19 o
   4  17   5         79.83         64.62         6.26 o
   5  17   5        471.17        418.75        17.69 o
   6  17   5        984.02        887.00        21.60 o
   7  17   5        206.75        208.44        11.43 o
   8  17   5        107.20        115.21         9.56 o
   9  17   5         50.11         52.61         5.46 o
   0  18   5       3736.68       3513.27        58.04 o
   1  18   5        262.65        288.55         9.35 o
   2  18   5       8018.84       7830.50        98.37 o
   3  18   5        139.84        136.95         6.63 o
   4  18   5       1716.72       1728.57        48.80 o
   5  18   5         64.30         57.10         7.09 o
   6  18   5        113.28        122.34        14.19 o
   7  18   5        109.74        110.06         8.23 o
   8  18   5         20.18         29.43         5.29 o
   1  19   5        390.32        302.30         9.71 o
   2  19   5       1836.06       1629.45        26.57 o
   3  19   5        867.79        736.55        16.10 o
   4  19   5        267.42        267.20        17.18 o
   5  19   5        108.11        103.78         8.82 o
   6  19   5          4.41          4.07         4.19 o
   7  19   5          4.93         10.71         3.83 o
   8  19   5         14.55          6.93         7.20 o
   0  20   5        236.17        233.13        17.62 o
   1  20   5        381.86        327.57        11.65 o
   2  20   5        113.33        120.74         7.14 o
   3  20   5          5.56          6.13         2.96 o
   4  20   5         20.21         10.75         4.29 o
   5  20   5        161.50        153.75         9.78 o
   6  20   5         15.83         23.12         4.58 o
   7  20   5         20.10          8.35         3.64 o
   8  20   5         19.68         27.85         3.91 o
   1  21   5          3.10          2.95         3.97 o
   2  21   5         58.28         47.00         8.05 o
   3  21   5        126.24        113.82         7.71 o
   4  21   5        140.63        125.97         8.97 o
   5  21   5         21.11         21.22         4.43 o
   6  21   5         19.86         28.93         4.60 o
   7  21   5         11.15         16.80         3.88 o
   0  22   5          0.67         -3.05         3.56 o
   1  22   5         50.80         38.56         4.25 o
   2  22   5         45.56         37.85         6.26 o
   3  22   5         14.51         11.81         4.08 o
   4  22   5         28.90         21.51         4.53 o
   5  22   5          4.21          9.63         3.66 o
   6  22   5          4.51          7.60         2.97 o
   1  23   5         19.69         30.47         5.08 o
   2  23   5          0.55          0.27         7.68 o
   3  23   5         31.27         11.45         4.35 o
   4  23   5          1.31         -0.22         3.02 o
   5  23   5          7.95          7.68         2.94 o
   6  23   5         25.49         23.98         5.06 o
   0  24   5          2.11         -6.36         6.36 o
   1  24   5         37.17         49.45         6.40 o
   2  24   5         46.51         32.75         5.49 o
   3  24   5         50.84         78.74         7.53 o
   4  24   5         85.59         95.53         7.41 o
   5  24   5        332.40        411.91        19.49 o
   1  25   5        153.73        146.48         9.14 o
   2  25   5         69.11         81.49         6.92 o
   3  25   5         89.62         88.28         7.07 o
   4  25   5         71.97         76.80         5.78 o
   2  26   5        224.44        318.51        15.70 o
   1   0   6     115891.75     118341.41      1916.18 o
   2   0   6      21843.08      24552.66       404.11 o
   3   0   6        334.44        364.50        18.72 o
   4   0   6       4221.02       5367.09       107.47 o
   5   0   6        499.37        627.62        19.85 o
   6   0   6       1664.63       2055.49        62.56 o
   7   0   6        188.19        192.32        18.41 o
   8   0   6        326.36        318.44        12.65 o
   9   0   6        110.31        118.43         7.91 o
  10   0   6        217.69        250.02        10.91 o
  11   0   6         39.43         37.45         6.63 o
  12   0   6         24.26         54.91         7.67 o
   1   1   6       6539.17       5741.63        78.40 o
   2   1   6       1245.86        964.98        50.25 o
   3   1   6       2210.32       1909.55        39.77 o
   4   1   6        329.44        305.50        10.23 o
   5   1   6        261.99        284.77         9.30 o
   6   1   6        104.52         90.53         7.52 o
   7   1   6        225.14        191.10        13.11 o
   8   1   6         73.73         56.35         5.22 o
   9   1   6        280.86        275.09         9.19 o
  10   1   6        135.79        135.81         7.06 o
  11   1   6        114.68        108.17         5.81 o
  12   1   6         74.93         69.49         7.73 o
   0   2   6       1317.84       1290.13        59.88 o
   1   2   6        280.52        369.35        17.50 o
   2   2   6         51.08         55.69         6.14 o
   3   2   6         17.27         17.28         3.77 o
   4   2   6        164.10        201.86        17.43 o
   5   2   6       1685.49       1936.62        70.75 o
   6   2   6        542.74        578.44        17.28 o
   7   2   6        106.85        109.22         9.37 o
   8   2   6        217.23        214.25         9.30 o
   9   2   6        286.28        313.22        10.58 o
  10   2   6         47.32         56.05         5.13 o
  11   2   6          1.94         -0.52         3.33 o
  12   2   6        185.13        214.83        20.24 o
   1   3   6       2878.48       2431.55        53.75 o
   2   3   6       6743.68       5840.82        68.39 o
   3   3   6        341.88        297.95        10.64 o
   4   3   6         44.58         44.24         4.36 o
   5   3   6        484.21        474.28        12.65 o
   6   3   6        102.11         78.40         6.73 o
   7   3   6        475.24        362.26        26.26 o
   8   3   6        160.93        124.35         7.28 o
   9   3   6       1027.46        975.97        19.19 o
  10   3   6        213.28        198.28         8.94 o
  11   3   6          1.31          5.88         3.10 o
  12   3   6         81.90         74.33         8.96 o
   0   4   6        717.91       1036.48        31.40 o
   1   4   6        166.26        259.23        12.00 o
   2   4   6       1613.15       2115.24        61.64 o
   3   4   6        108.64         99.32         5.52 o
   4   4   6        417.77        521.67        13.94 o
   5   4   6        614.37        767.42        16.43 o
   6   4   6        535.54        621.39        18.39 o
   7   4   6        256.50        220.18        14.01 o
   8   4   6         29.28         25.36         3.84 o
   9   4   6        378.90        457.91        14.61 o
  10   4   6        306.32        280.55        10.40 o
  11   4   6          4.44          6.94         2.70 o
   1   5   6       1616.83       1376.85        18.84 o
   2   5   6       1641.92       1456.55        17.86 o
   3   5   6        179.70        156.56         6.88 o
   4   5   6        868.50        827.22        37.68 o
   5   5   6         34.45         32.11         3.58 o
   6   5   6        359.40        340.02        14.54 o
   7   5   6        548.22        470.66        17.37 o
   8   5   6         75.56         66.62         5.09 o
   9   5   6         22.42         26.35         4.15 o
  10   5   6         16.92         13.06         3.04 o
  11   5   6         20.37         20.94         3.28 o
   0   6   6       1069.24       1138.42        20.26 o
   1   6   6        617.80        650.18        20.25 o
   2   6   6        122.62        180.20         6.31 o
   3   6   6        172.15        184.87         6.79 o
   4   6   6        317.73        375.51        13.12 o
   5   6   6          9.51         17.85         3.27 o
   6   6   6         77.63         65.64         5.54 o
   7   6   6       1219.93       1362.74        21.94 o
   8   6   6       1614.00       1779.45        28.60 o
   9   6   6        743.17        880.27        30.49 o
  10   6   6        123.93        121.43         7.66 o
  11   6   6         42.05         40.41         4.20 o
   1   7   6        152.74        150.33         6.52 o
   2   7   6       1270.26       1251.20        19.13 o
   3   7   6        951.03        930.47        14.76 o
   4   7   6        872.55        923.26        20.64 o
   5   7   6        450.04        409.37        13.62 o
   6   7   6         32.27         33.91         5.53 o
   7   7   6          6.56          3.94         2.04 o
   8   7   6        149.39        138.87         7.68 o
   9   7   6         81.26         67.54         6.43 o
  10   7   6         35.25         22.63         4.12 o
  11   7   6         89.05         76.11         5.47 o
   0   8   6         36.74         33.75         6.21 o
   1   8   6        810.61        914.09        19.44 o
   2   8   6        265.31        316.98        13.50 o
   3   8   6        124.97        148.85        16.14 o
   4   8   6          3.68          5.64         2.83 o
   5   8   6         47.77         43.71         5.92 o
   6   8   6         70.89         64.44        11.19 o
   7   8   6        269.16        252.90         9.09 o
   8   8   6         36.21         37.74         4.93 o
   9   8   6        107.28         99.62         8.37 o
  10   8   6          5.17          7.75         3.53 o
  11   8   6         11.83          5.66         3.11 o
   1   9   6        815.98        776.93        18.60 o
   2   9   6        292.02        258.20        12.19 o
   3   9   6         67.66         58.73         4.51 o
   4   9   6       1204.99       1115.08        45.44 o
   5   9   6        378.34        405.55        19.40 o
   6   9   6        247.38        219.97        14.71 o
   7   9   6         25.92         29.17         3.30 o
   8   9   6         47.97         28.11         4.63 o
   9   9   6          3.38          4.63         4.07 o
  10   9   6         20.18         19.47         3.42 o
  11   9   6         87.65         95.88         5.44 o
   0  10   6        846.65       1055.25        39.43 o
   1  10   6       1727.40       2292.04        36.92 o
   2  10   6       5875.83       7349.80       130.46 o
   3  10   6       4250.70       5208.98        67.87 o
   4  10   6         87.97        107.93        10.35 o
   5  10   6        446.55        491.02        21.72 o
   6  10   6       1706.60       2002.54        40.42 o
   7  10   6        157.22        151.18         7.98 o
   8  10   6         93.25         81.69         6.90 o
   9  10   6        149.00        187.50        10.88 o
  10  10   6         10.66         16.63         2.88 o
  11  10   6         36.97         37.73         4.11 o
   1  11   6         45.85         36.95         6.27 o
   2  11   6        195.34        178.06         9.76 o
   3  11   6        369.14        390.58        14.68 o
   4  11   6        130.83        138.45        11.79 o
   5  11   6        598.08        559.88        29.87 o
   6  11   6        840.04        678.45        15.34 o
   7  11   6       2137.63       1861.96        43.91 o
   8  11   6        731.22        714.53        19.37 o
   9  11   6        313.26        297.06        11.52 o
  10  11   6          8.19         12.48         4.45 o
  11  11   6          4.58          6.95         4.16 o
   0  12   6        809.82        834.97        38.26 o
   1  12   6       3193.56       3530.67        65.23 o
   2  12   6        206.24        225.81        15.62 o
   3  12   6          2.84          3.21         3.45 o
   4  12   6         22.44         27.69         4.75 o
   5  12   6         45.45         45.83         6.51 o
   6  12   6         22.78         22.69         3.40 o
   7  12   6        326.56        377.62        14.21 o
   8  12   6        131.67        165.65         9.02 o
   9  12   6        204.41        228.21        11.99 o
  10  12   6         47.61         42.59         3.55 o
   1  13   6        179.17        164.32        12.24 o
   2  13   6        343.35        352.27        14.59 o
   3  13   6        212.79        209.60        11.59 o
   4  13   6        685.33        636.50        24.16 o
   5  13   6       1216.23       1079.94        21.81 o
   6  13   6       1269.27       1211.56        38.05 o
   7  13   6        859.43        794.23        26.25 o
   8  13   6        174.58        159.27         8.77 o
   9  13   6         36.49         38.85         3.89 o
  10  13   6        129.77        122.04         6.94 o
   0  14   6          2.70         -1.59         7.55 o
   1  14   6         14.75         12.74         5.16 o
   2  14   6          8.28          8.08         4.26 o
   3  14   6          9.49         12.19         9.09 o
   4  14   6          1.70          0.24         1.99 o
   5  14   6        278.69        269.08         9.71 o
   6  14   6        228.64        214.65        10.69 o
   7  14   6         96.94        107.33         7.45 o
   8  14   6        235.72        229.64        10.16 o
   9  14   6         87.18        113.83         6.42 o
  10  14   6         41.11         33.94         3.53 o
   1  15   6        160.93        149.61        12.42 o
   2  15   6        296.62        270.37        16.52 o
   3  15   6        414.17        328.18        10.81 o
   4  15   6          7.28          3.78         2.65 o
   5  15   6        371.87        281.04        10.06 o
   6  15   6        219.57        179.12         8.87 o
   7  15   6         78.50         78.18         6.55 o
   8  15   6        187.18        156.72         8.08 o
   9  15   6         41.10         35.56         3.73 o
   0  16   6        688.88        758.31        40.07 o
   1  16   6        325.21        401.93        20.37 o
   2  16   6          0.86          3.04         2.21 o
   3  16   6         38.02         39.62         3.67 o
   4  16   6        278.75        284.87        10.00 o
   5  16   6        249.04        257.68        10.42 o
   6  16   6        320.12        382.22        14.02 o
   7  16   6        117.01         95.48         8.05 o
   8  16   6        388.48        501.57        19.99 o
   9  16   6        121.50        135.40        14.34 o
   1  17   6       1327.18       1034.25        18.09 o
   2  17   6        796.30        608.31        12.72 o
   3  17   6       1750.40       1326.05        20.78 o
   4  17   6        143.12        130.33        10.12 o
   5  17   6        614.04        500.83        16.32 o
   6  17   6        159.46        133.04         8.34 o
   7  17   6        228.57        201.58        12.69 o
   8  17   6         52.36         52.73         7.08 o
   9  17   6          5.60         11.67         4.68 o
   0  18   6         98.64         88.94         7.00 o
   1  18   6        403.13        421.65        11.28 o
   2  18   6         60.55         45.14         4.08 o
   3  18   6         41.50         58.40         8.10 o
   4  18   6        117.35        102.43         7.55 o
   5  18   6         45.94         49.06         6.38 o
   6  18   6         97.97         93.45         6.83 o
   7  18   6          3.46          7.35         5.19 o
   8  18   6        182.98        205.72        11.98 o
   1  19   6       1201.18       1024.43        21.26 o
   2  19   6       1015.32        831.34        18.22 o
   3  19   6        971.62        860.96        18.13 o
   4  19   6         65.70         56.03         5.85 o
   5  19   6         47.13         40.23         5.86 o
   6  19   6          5.83         10.62         4.40 o
   7  19   6        129.54        141.23        13.23 o
   8  19   6         13.19         20.10         9.73 o
   0  20   6        489.03        537.80        21.05 o
   1  20   6         25.96         20.31         3.46 o
   2  20   6         55.02         75.79         5.22 o
   3  20   6        257.24        233.76         9.58 o
   4  20   6        272.49        248.21        12.91 o
   5  20   6         38.57         29.85         5.40 o
   6  20   6        810.56        970.99        23.26 o
   7  20   6         82.14         94.34         7.68 o
   1  21   6         60.24         38.22         4.26 o
   2  21   6        129.22        112.77         7.84 o
   3  21   6        150.87        148.52         7.47 o
   4  21   6         35.26         31.47         6.76 o
   5  21   6         12.26         12.43         4.01 o
   6  21   6         10.51          8.78         3.39 o
   7  21   6         76.75         68.14         7.09 o
   0  22   6         29.85         29.53         5.57 o
   1  22   6        189.84        187.72         8.27 o
   2  22   6          1.45          1.09         4.47 o
   3  22   6        163.15        177.20        10.21 o
   4  22   6         20.53         25.14         4.80 o
   5  22   6          5.05         15.92         5.46 o
   6  22   6         12.99          9.43         2.79 o
   1  23   6          8.00          6.87         3.84 o
   2  23   6         49.01         54.93        17.00 o
   3  23   6         19.05         30.33         6.26 o
   4  23   6         16.04         10.28         3.21 o
   5  23   6          3.41          3.42         2.69 o
   0  24   6          9.85         16.09         6.61 o
   1  24   6         35.73         42.21         9.06 o
   2  24   6        306.53        361.03        15.63 o
   3  24   6         75.09         88.66         7.69 o
   4  24   6        297.95        419.90        14.94 o
   1  25   6         88.32         68.78         6.51 o
   2  25   6        173.42        171.75         9.38 o
   3  25   6         82.92         76.94         6.20 o
   1  26   6        697.46        948.72        28.64 o
   1   1   7       2246.69       1968.59        73.99 o
   2   1   7       1245.13        988.81        32.28 o
   3   1   7        535.67        428.77        33.96 o
   4   1   7         91.50        105.05         8.29 o
   5   1   7       1412.02       1464.18        28.08 o
   6   1   7        599.22        553.02        14.96 o
   7   1   7       1011.58        956.99        30.39 o
   8   1   7        288.13        259.89         8.30 o
   9   1   7        658.73        632.05        14.05 o
  10   1   7         30.99         33.83         3.48 o
  11   1   7        231.20        252.08         8.54 o
   1   2   7       2409.38       2966.53        58.13 o
   2   2   7        512.41        636.67        24.44 o
   3   2   7       5283.74       6300.43       144.46 o
   4   2   7       2004.61       2351.06        44.16 o
   5   2   7        413.66        433.59        12.23 o
   6   2   7       1849.61       1988.79        30.89 o
   7   2   7        800.49        872.57        28.53 o
   8   2   7        409.49        397.07        11.11 o
   9   2   7        100.03        101.48         6.39 o
  10   2   7         84.69         79.24         5.29 o
  11   2   7         87.76         85.13         5.72 o
   1   3   7       2832.03       2515.07        49.26 o
   2   3   7       2909.39       2524.79        35.80 o
   3   3   7        175.41        169.34        10.02 o
   4   3   7       1029.28        974.36        20.34 o
   5   3   7        563.97        545.58        14.03 o
   6   3   7        106.54        105.05         6.72 o
   7   3   7        182.81        131.17        11.18 o
   8   3   7        179.11        140.93         7.27 o
   9   3   7        592.13        568.12        15.80 o
  10   3   7        254.30        236.99         9.59 o
  11   3   7        147.54        157.17         7.54 o
   0   4   7        126.20        122.14        10.30 o
   1   4   7       5579.10       6610.15        98.45 o
   2   4   7       1513.81       1767.06        72.67 o
   3   4   7        665.22        749.48        23.66 o
   4   4   7        343.30        422.28        19.15 o
   5   4   7          3.34          3.31         2.45 o
   6   4   7        479.21        558.18        25.94 o
   7   4   7         43.86         32.14        10.87 o
   8   4   7        678.26        719.96        16.02 o
   9   4   7        111.49        121.37         7.38 o
  10   4   7         75.24         63.58         5.21 o
  11   4   7         11.40          7.65         2.91 o
   1   5   7         55.70         49.13         3.35 o
   2   5   7        617.02        582.56        11.77 o
   3   5   7        121.53        118.64         6.18 o
   4   5   7       2201.04       2039.14        32.37 o
   5   5   7         29.13         23.33         3.66 o
   6   5   7        102.73         95.18         7.40 o
   7   5   7        511.62        468.56        10.12 o
   8   5   7          1.83          5.81         2.92 o
   9   5   7        227.81        228.03         8.99 o
  10   5   7         72.67         66.07         5.29 o
  11   5   7         11.65          6.85         2.98 o
   0   6   7        274.85        325.01        18.30 o
   1   6   7       2530.14       3508.24        70.16 o
   2   6   7       1302.97       1583.38        21.89 o
   3   6   7        668.53        779.46        17.88 o
   4   6   7        113.16        133.51         7.41 o
   5   6   7          2.06          4.16         2.27 o
   6   6   7         63.08         59.54         5.35 o
   7   6   7         40.58         44.81         3.61 o
   8   6   7         91.13         84.08         5.68 o
   9   6   7         57.13         65.15         4.66 o
  10   6   7         18.64         11.53         2.99 o
  11   6   7         35.20         65.87         4.93 o
   1   7   7        260.76        247.75         9.72 o
   2   7   7          7.97         10.79         2.13 o
   3   7   7        297.70        293.22        11.00 o
   4   7   7        472.58        464.35        14.73 o
   5   7   7        173.04        173.61         9.92 o
   6   7   7        284.91        272.32        12.86 o
   7   7   7        328.92        290.60         9.16 o
   8   7   7         11.54          6.90         2.80 o
   9   7   7         17.74         13.31         3.25 o
  10   7   7         11.72         20.44         3.53 o
  11   7   7         23.66         31.36         3.61 o
   0   8   7       1313.30       1632.00        49.04 o
   1   8   7       2133.84       2554.36        37.95 o
   2   8   7        800.01       1163.97        23.33 o
   3   8   7        275.17        335.92        12.28 o
   4   8   7       1163.63       1508.06        51.47 o
   5   8   7       1312.27       1542.43        75.86 o
   6   8   7        694.97        876.27        29.96 o
   7   8   7        328.50        370.58        11.22 o
   8   8   7          1.68          2.13         2.83 o
   9   8   7          8.44          7.13         2.98 o
  10   8   7         30.30         40.60         4.25 o
  11   8   7         22.94         19.91         3.06 o
   1   9   7        395.28        344.85        16.57 o
   2   9   7        353.04        344.65        15.19 o
   3   9   7        174.54        149.81         7.09 o
   4   9   7       1147.58       1113.75        57.74 o
   5   9   7         92.96         73.91         9.13 o
   6   9   7          8.77          9.07         3.15 o
   7   9   7        155.71        141.23         7.15 o
   8   9   7        138.49        124.95         7.37 o
   9   9   7         12.77         11.85         3.74 o
  10   9   7         29.53         28.01         3.42 o
  11   9   7         15.32          8.65         2.67 o
   0  10   7        783.27       1086.04        41.88 o
   1  10   7       1022.15       1069.62        40.90 o
   2  10   7       1766.23       2352.65        39.64 o
   3  10   7         75.58         95.68         7.23 o
   4  10   7       1641.27       1959.55        70.20 o
   5  10   7         58.46         50.08         6.31 o
   6  10   7        388.63        419.00        11.84 o
   7  10   7         63.51         72.45         6.69 o
   8  10   7        203.93        204.22        10.34 o
   9  10   7         60.84         56.07         4.88 o
  10  10   7         24.84         25.31         3.58 o
  11  10   7         25.02         26.44         3.29 o
   1  11   7         53.59         46.72         6.78 o
   2  11   7        503.12        442.38        15.56 o
   3  11   7         26.47         19.20         4.28 o
   4  11   7        566.35        493.30        22.11 o
   5  11   7        404.90        383.21        16.04 o
   6  11   7       1087.48        886.20        17.95 o
   7  11   7        460.41        416.12        13.45 o
   8  11   7        484.15        458.36        13.84 o
   9  11   7        135.50        123.55         7.43 o
  10  11   7         96.83         97.13         7.07 o
   0  12   7       1398.32       1601.11        56.10 o
   1  12   7        603.94        702.08        24.94 o
   2  12   7       2308.48       2846.11        49.44 o
   3  12   7        192.59        220.59        18.55 o
   4  12   7        171.77        214.14        14.60 o
   5  12   7         71.32         65.47         6.00 o
   6  12   7        508.53        539.51        13.68 o
   7  12   7        206.86        205.87         8.56 o
   8  12   7         21.36         14.00         2.97 o
   9  12   7         10.66          9.72         3.80 o
  10  12   7         62.30         60.39         4.62 o
   1  13   7         49.57         48.91         7.29 o
   2  13   7        101.59        109.80        10.49 o
   3  13   7         63.36         54.06         6.51 o
   4  13   7        515.05        471.02        32.53 o
   5  13   7        986.09        820.63        19.10 o
   6  13   7        429.76        404.63        11.94 o
   7  13   7       1328.91       1180.49        24.31 o
   8  13   7        102.95         89.00         8.38 o
   9  13   7         23.68         19.87         4.06 o
  10  13   7        105.12        100.35         9.71 o
   0  14   7        517.51        540.94        32.29 o
   1  14   7       1303.74       1479.20        39.93 o
   2  14   7         71.35         84.44         9.50 o
   3  14   7        149.41        179.78        10.89 o
   4  14   7         50.14         39.29         4.38 o
   5  14   7         53.87         77.00         5.45 o
   6  14   7         82.60         70.27         5.83 o
   7  14   7        180.58        190.98         8.04 o
   8  14   7        295.53        342.31        12.04 o
   9  14   7         74.38         77.97         6.71 o
  10  14   7          7.35          0.30         3.50 o
   1  15   7        100.02         78.70         9.70 o
   2  15   7        376.03        328.13        18.59 o
   3  15   7        488.12        400.50         9.88 o
   4  15   7         77.21         51.67         4.70 o
   5  15   7        582.81        462.77        14.23 o
   6  15   7         64.63         64.95         5.62 o
   7  15   7        377.27        343.45        12.96 o
   8  15   7         22.87         25.79         4.28 o
   9  15   7         49.34         48.67         3.88 o
   0  16   7        184.33        189.15        10.15 o
   1  16   7         30.41         30.35         3.02 o
   2  16   7       1170.38       1168.70        19.44 o
   3  16   7         19.39         16.70         2.66 o
   4  16   7        986.83       1034.14        19.60 o
   5  16   7         96.02         84.65         6.24 o
   6  16   7        221.77        247.04        13.62 o
   7  16   7         83.67         73.69         6.06 o
   8  16   7          3.19          5.55         6.33 o
   9  16   7         74.80         65.52         5.91 o
   1  17   7       2188.22       1700.91        22.40 o
   2  17   7        624.79        477.05        11.23 o
   3  17   7       1867.74       1471.26        29.31 o
   4  17   7        156.41        122.73         7.36 o
   5  17   7         93.04         71.99         6.44 o
   6  17   7         11.74         11.03         3.62 o
   7  17   7        236.42        225.03        18.82 o
   8  17   7         25.05         27.70         5.09 o
   9  17   7        180.10        155.92        11.27 o
   0  18   7        464.49        474.66        15.66 o
   1  18   7        610.34        563.07        13.12 o
   2  18   7        214.34        216.00         8.58 o
   3  18   7        526.74        548.62        13.72 o
   4  18   7          6.70         10.26         2.94 o
   5  18   7        120.62        106.35         7.38 o
   6  18   7         38.49         30.92         4.37 o
   7  18   7          8.52         10.36         4.54 o
   8  18   7         25.40         26.50         4.69 o
   1  19   7        893.74        768.37        27.89 o
   2  19   7        197.43        166.02         7.62 o
   3  19   7        728.22        626.17        16.14 o
   4  19   7        136.67        109.51         7.47 o
   5  19   7          2.72          1.01         3.74 o
   6  19   7         29.79         31.35         5.28 o
   7  19   7         67.96         68.60         7.46 o
   8  19   7          8.19         12.86         3.66 o
   0  20   7         73.47         63.25         6.83 o
   1  20   7         28.47         22.28         6.32 o
   2  20   7        617.13        610.92        14.25 o
   3  20   7         80.18         73.16         5.59 o
   4  20   7        399.41        424.60        13.86 o
   5  20   7         62.81         59.45         6.44 o
   6  20   7        133.24        173.47         9.30 o
   7  20   7         45.56         59.95        15.25 o
   1  21   7         25.78         20.23         3.48 o
   2  21   7         49.71         41.18         5.01 o
   3  21   7          4.26          5.05         2.91 o
   4  21   7          1.86          0.70         5.22 o
   5  21   7         19.76         22.95         4.40 o
   6  21   7         27.17         25.24         4.87 o
   7  21   7         42.45         35.81         4.35 o
   0  22   7         85.95         71.48        15.04 o
   1  22   7        193.86        246.19         9.25 o
   2  22   7         10.56          6.18         3.58 o
   3  22   7         53.33         49.60         5.07 o
   4  22   7         14.60          9.00         3.77 o
   5  22   7        250.55        303.82        11.41 o
   6  22   7         15.11         10.85         6.86 o
   1  23   7          7.91          7.24         3.07 o
   2  23   7        119.77        124.80         9.76 o
   3  23   7         16.66         16.74         4.56 o
   4  23   7          9.92         14.57         3.96 o
   5  23   7         14.89         18.26         3.23 o
   0  24   7        612.68        873.99        33.49 o
   1  24   7          8.47          0.95         5.66 o
   2  24   7          6.56          9.40         3.85 o
   3  24   7         21.70         30.82         4.68 o
   4  24   7         21.64         32.96         7.51 o
   1  25   7         21.93         33.02        20.43 o
   2  25   7        170.23        156.87        15.32 o
   3  25   7         15.13          3.84         3.07 o
   3   0   8       1001.74       1099.94        37.96 o
   4   0   8        927.06       1219.52        43.03 o
   6   0   8         54.93         57.96         7.41 o
   7   0   8        464.31        543.75        18.85 o
   8   0   8         63.58         62.50         6.08 o
   9   0   8         60.21         50.78         5.98 o
  10   0   8         89.54         89.99         6.61 o
  11   0   8        512.54        561.73        19.41 o
   2   1   8       1046.57        926.05        32.42 o
   3   1   8        530.00        469.76        16.74 o
   4   1   8        122.07         97.46        11.88 o
   5   1   8        309.46        332.87        24.42 o
   6   1   8        533.21        491.04        24.30 o
   7   1   8        874.27        794.94        15.17 o
   8   1   8        764.46        692.54        13.78 o
   9   1   8        887.94        813.84        17.22 o
  10   1   8         14.55         12.16         2.66 o
  11   1   8         12.65          9.79         2.58 o
   0   2   8         97.54        232.43        13.42 o
   1   2   8       2537.68       2911.35        59.52 o
   2   2   8       8273.62      10077.77       181.89 o
   3   2   8        413.51        476.39        44.99 o
   4   2   8       1495.75       1810.38        48.40 o
   5   2   8        397.00        450.86        12.72 o
   6   2   8         72.56         73.01         6.33 o
   7   2   8        349.54        324.37         8.40 o
   8   2   8        801.66        792.80        17.19 o
   9   2   8        242.30        229.83         8.37 o
  10   2   8         37.10         29.88         3.26 o
  11   2   8         92.89         87.15         5.37 o
   1   3   8        969.43        864.42        26.87 o
   2   3   8        454.49        407.68        19.75 o
   3   3   8        265.95        299.04        13.22 o
   4   3   8        754.59        647.14        16.82 o
   5   3   8         49.93         55.18         6.31 o
   6   3   8        229.21        220.87         9.70 o
   7   3   8        393.30        315.46         8.34 o
   8   3   8        346.20        325.21        10.91 o
   9   3   8         49.61         43.27         4.86 o
  10   3   8        224.91        220.39         8.29 o
  11   3   8         36.64         29.49         3.54 o
   0   4   8       3855.96       5313.99       102.37 o
   1   4   8         27.88         52.41         5.41 o
   2   4   8       2050.44       2624.51        62.08 o
   3   4   8        593.33        705.47        33.22 o
   4   4   8        195.25        221.07        21.04 o
   5   4   8       1151.96       1469.17        24.84 o
   6   4   8        282.76        309.95        13.02 o
   7   4   8         55.58         44.49         3.55 o
   8   4   8        117.11        117.48         6.10 o
   9   4   8        287.42        385.30        11.60 o
  10   4   8        143.17        150.39         7.39 o
  11   4   8          1.18          0.33         2.79 o
   1   5   8        138.12        118.54         5.11 o
   2   5   8         34.08         28.97         3.65 o
   3   5   8         22.47         33.67         5.09 o
   4   5   8       2629.55       2572.63       275.45 o
   5   5   8        931.29        933.81        27.84 o
   6   5   8        189.11        186.61        10.98 o
   7   5   8        679.30        675.00        13.80 o
   8   5   8         45.85         43.79         4.46 o
   9   5   8         87.08         94.98         5.86 o
  10   5   8         99.66        106.32         6.43 o
  11   5   8         25.33         18.21         3.02 o
   0   6   8       1001.96       1305.03        41.61 o
   1   6   8       1226.64       1596.77        25.75 o
   2   6   8        336.23        421.32        10.50 o
   3   6   8       1083.96       1353.71        26.95 o
   4   6   8       2216.45       2531.11        46.52 o
   5   6   8        190.60        243.02        11.44 o
   6   6   8         49.03         52.48         6.05 o
   7   6   8        228.81        292.68         8.72 o
   8   6   8        411.54        470.60        11.91 o
   9   6   8        266.50        324.49         9.76 o
  10   6   8         27.14         34.32         5.41 o
  11   6   8         31.74         31.09         3.48 o
   1   7   8        365.07        312.86        13.88 o
   2   7   8        874.64        838.02        21.48 o
   3   7   8         79.34         72.85         4.94 o
   4   7   8       1409.32       1466.29        65.18 o
   5   7   8         91.77         80.22         7.10 o
   6   7   8        263.43        252.90        12.96 o
   7   7   8        480.19        441.15        10.74 o
   8   7   8         16.24         16.89         3.16 o
   9   7   8        154.66        150.19         6.61 o
  10   7   8         30.96         26.57         4.01 o
  11   7   8         20.24         30.27         4.24 o
   0   8   8       3777.69       4748.16       103.70 o
   1   8   8        549.89        750.38        23.73 o
   2   8   8       1388.35       1684.15        29.69 o
   3   8   8        249.87        273.29        11.30 o
   4   8   8         27.77         47.81         5.53 o
   5   8   8         42.23         19.48         6.84 o
   6   8   8         43.93         42.11         4.22 o
   7   8   8         71.80         84.29         4.82 o
   8   8   8         22.87         20.70         3.18 o
   9   8   8        119.99        118.52         6.30 o
  10   8   8         15.28         19.17         3.67 o
  11   8   8         41.45         38.80         4.23 o
   1   9   8        431.17        380.22        16.62 o
   2   9   8        786.59        754.44        19.42 o
   3   9   8        109.70        103.98         9.78 o
   4   9   8        598.67        581.06        18.45 o
   5   9   8         14.96         19.28         4.20 o
   6   9   8         67.17         49.78         3.97 o
   7   9   8        622.88        520.06        13.69 o
   8   9   8        432.44        422.74        12.24 o
   9   9   8         23.99         22.50         3.61 o
  10   9   8         81.66         82.39         7.33 o
  11   9   8         55.93         71.27         4.85 o
   0  10   8         20.39         27.00         8.06 o
   1  10   8         50.78         55.08         7.97 o
   2  10   8       2212.17       2547.31        95.81 o
   3  10   8       1811.38       2229.06        65.88 o
   4  10   8        178.69        212.07        13.99 o
   5  10   8        170.14        206.67        11.77 o
   6  10   8       1608.28       1746.65        22.64 o
   7  10   8        277.05        260.99         9.78 o
   8  10   8         63.46         60.65         5.44 o
   9  10   8         53.51         78.55         7.65 o
  10  10   8          5.79          8.32         4.38 o
   1  11   8         79.32         72.85         8.38 o
   2  11   8        837.33        719.86        21.09 o
   3  11   8        130.09        121.74        10.79 o
   4  11   8       1597.86       1431.16        39.51 o
   5  11   8          6.80          1.80         2.15 o
   6  11   8        322.27        252.98         8.22 o
   7  11   8        469.10        407.66        12.11 o
   8  11   8        259.37        233.59         9.72 o
   9  11   8         16.09         20.80         4.62 o
  10  11   8        192.40        183.32         7.61 o
   0  12   8         26.40         31.03         9.22 o
   1  12   8        533.51        572.61        22.69 o
   2  12   8        119.32        154.38        13.94 o
   3  12   8        455.00        528.46        18.15 o
   4  12   8        240.82        247.27        15.91 o
   5  12   8         56.98         61.34         5.29 o
   6  12   8         29.19         35.88         3.56 o
   7  12   8        160.24        167.39         9.40 o
   8  12   8         11.34         12.77         3.16 o
   9  12   8         41.08         34.53         4.93 o
  10  12   8         86.31        105.69         5.40 o
   1  13   8         60.04         67.29         8.56 o
   2  13   8        249.75        239.49        15.22 o
   3  13   8         72.29         61.29         6.40 o
   4  13   8        965.90        819.80        15.72 o
   5  13   8        544.08        490.35        13.34 o
   6  13   8        668.29        631.69        16.59 o
   7  13   8       1163.18       1008.50        29.29 o
   8  13   8          9.50          6.44         2.77 o
   9  13   8        160.76        147.85         7.18 o
  10  13   8         10.14          9.66         3.05 o
   0  14   8        429.76        462.10        30.06 o
   1  14   8        319.07        310.21        17.42 o
   2  14   8       1458.35       1570.82        42.15 o
   3  14   8        155.16        138.54         5.83 o
   4  14   8        187.63        200.96         8.33 o
   5  14   8         77.34         81.11         5.49 o
   6  14   8        147.85        145.21         7.90 o
   7  14   8         33.70         26.77         4.01 o
   8  14   8         78.93         90.48         6.24 o
   9  14   8         15.20         14.68         3.50 o
   1  15   8         62.22         64.84         6.12 o
   2  15   8        355.05        242.91         7.25 o
   3  15   8        112.33        108.53         5.29 o
   4  15   8        326.71        281.06        10.08 o
   5  15   8          6.88          7.00         3.52 o
   6  15   8        184.08        182.20         8.86 o
   7  15   8         43.77         38.74         5.78 o
   8  15   8         47.72         37.28         4.98 o
   9  15   8         14.45         15.86         2.67 o
   0  16   8        150.92        153.33         8.76 o
   1  16   8        625.73        576.28        11.39 o
   2  16   8         44.44         39.38         3.89 o
   3  16   8        987.27        950.65        15.86 o
   4  16   8        113.88        127.07         8.33 o
   5  16   8        368.19        373.76        12.46 o
   6  16   8         20.26         23.56         3.77 o
   7  16   8          0.78          0.95         3.76 o
   8  16   8         19.44         21.23         5.01 o
   9  16   8         35.65         36.13         6.31 o
   1  17   8        767.71        649.32        13.18 o
   2  17   8          5.78          3.56         2.14 o
   3  17   8        226.11        233.88         8.27 o
   4  17   8        290.77        249.29        10.27 o
   5  17   8        111.57        103.14         7.46 o
   6  17   8         53.87         41.74         4.81 o
   7  17   8        162.11        137.81        18.02 o
   8  17   8         33.47         41.11         5.47 o
   0  18   8       1933.45       1876.95        46.08 o
   1  18   8       1057.00       1045.60        19.42 o
   2  18   8        442.04        392.80        13.70 o
   3  18   8         61.50         60.68         4.98 o
   4  18   8         26.21         23.60         3.73 o
   5  18   8         67.87         65.81         5.93 o
   6  18   8         36.01         46.35         5.03 o
   7  18   8         13.46         10.01         5.24 o
   8  18   8         43.89         48.08         5.86 o
   1  19   8       1103.81        978.44        20.63 o
   2  19   8        796.50        646.07        14.90 o
   3  19   8       1274.81       1088.87        21.67 o
   4  19   8        367.29        321.54        10.89 o
   5  19   8         95.24         79.36         6.19 o
   6  19   8         24.81         30.20         4.16 o
   7  19   8         30.40         47.98         9.01 o
   0  20   8        357.53        355.55        15.27 o
   1  20   8        163.90        132.42         7.17 o
   2  20   8        239.80        267.22         9.32 o
   3  20   8        616.31        654.87        15.91 o
   4  20   8         57.81         62.66         5.61 o
   5  20   8         78.64         78.84         6.79 o
   6  20   8          5.65          4.31         3.52 o
   7  20   8         15.44         12.07         3.49 o
   1  21   8          1.13         -2.36         2.78 o
   2  21   8         11.91          8.17         3.00 o
   3  21   8          3.82          5.06         2.93 o
   4  21   8          0.78          1.88         3.38 o
   5  21   8          3.98          3.07         4.61 o
   6  21   8         23.01         30.15         4.80 o
   0  22   8        247.76        215.18        17.22 o
   1  22   8         11.04         18.94         3.92 o
   2  22   8          7.02         21.53         3.97 o
   3  22   8          0.42          9.89         2.95 o
   4  22   8         19.23         29.48         4.56 o
   5  22   8         34.92         43.16         5.45 o
   1  23   8         24.86         17.53         3.47 o
   2  23   8         89.28         83.31         6.63 o
   3  23   8        107.11         91.27         6.32 o
   4  23   8         24.08         20.71         3.43 o
   5  23   8         14.65          5.00         3.31 o
   1  24   8         60.46         98.63         7.37 o
   2  24   8         13.17          3.67         6.86 o
   3  24   8         33.61         28.17         4.19 o
   2  25   8        152.41        161.20        10.56 o
   2   1   9       1116.58       1259.75        40.27 o
   3   1   9         71.44         52.09         6.16 o
   4   1   9        190.56        204.36        12.36 o
   5   1   9        374.83        415.56        14.79 o
   6   1   9        149.50        141.33         9.23 o
   7   1   9       1145.22       1090.34        15.47 o
   8   1   9         55.12         38.05         3.57 o
   9   1   9        220.75        195.86         7.19 o
  10   1   9         80.25         70.87         4.44 o
  11   1   9         38.64         30.80         3.33 o
   2   2   9        189.21        244.06        16.26 o
   3   2   9       2779.82       3367.95       162.47 o
   4   2   9        711.36        745.84        23.97 o
   5   2   9        714.64        859.35        18.50 o
   6   2   9         72.28         89.35         8.67 o
   7   2   9        592.97        617.85        17.52 o
   8   2   9         60.33         51.34         4.48 o
   9   2   9        332.56        371.57        12.15 o
  10   2   9         35.84         33.59         3.39 o
  11   2   9          3.61          3.17         3.52 o
   2   3   9        327.59        255.43        16.65 o
   3   3   9        142.70        138.46         9.72 o
   4   3   9       1128.29       1025.94        74.20 o
   5   3   9        559.18        562.72        30.13 o
   6   3   9         39.56         43.85         5.86 o
   7   3   9        622.34        610.91        11.97 o
   8   3   9        213.41        207.22         8.88 o
   9   3   9        344.47        315.76        11.66 o
  10   3   9        401.36        390.12        10.64 o
  11   3   9          9.20          4.76         2.28 o
   0   4   9       7449.26       9337.13       169.66 o
   1   4   9       1042.67       1390.59        29.09 o
   2   4   9        130.92        179.45        13.61 o
   3   4   9         10.81          1.15         5.53 o
   4   4   9         28.78         47.88         6.65 o
   5   4   9        733.95        850.26        33.80 o
   6   4   9        212.26        245.36        12.07 o
   7   4   9         68.84         58.47         4.47 o
   8   4   9         54.70         58.20         7.12 o
   9   4   9         56.51         70.16         5.28 o
  10   4   9        265.74        277.62         9.71 o
  11   4   9         79.97         82.04         4.98 o
   1   5   9        507.55        483.44        13.12 o
   2   5   9       1036.62        961.97        25.49 o
   3   5   9        231.08        246.28        10.72 o
   4   5   9        232.95        200.46        12.15 o
   5   5   9        708.88        679.62        37.55 o
   6   5   9        893.46        829.39        23.68 o
   7   5   9        729.79        667.37        13.49 o
   8   5   9        262.33        236.86         9.35 o
   9   5   9         34.66         33.74         3.76 o
  10   5   9        114.73        117.38         6.32 o
  11   5   9         27.92         29.64         4.08 o
   0   6   9          8.53          1.81         5.19 o
   1   6   9        247.08        256.81         9.46 o
   2   6   9       3240.50       4243.54       111.49 o
   3   6   9        597.23        763.91        19.34 o
   4   6   9       2306.23       2837.83        50.23 o
   5   6   9        148.13        123.84         8.55 o
   6   6   9         86.93        110.95         7.61 o
   7   6   9        190.10        169.94         6.83 o
   8   6   9         38.51         37.40         3.97 o
   9   6   9         20.89         23.79         3.53 o
  10   6   9          4.72         21.98         4.14 o
  11   6   9          5.12          8.95         2.85 o
   1   7   9        343.54        304.06        14.06 o
   2   7   9       1590.67       1458.00        50.65 o
   3   7   9        177.29        167.70         8.94 o
   4   7   9        610.01        544.15        17.21 o
   5   7   9        158.68        139.26        11.67 o
   6   7   9        364.25        357.10         8.84 o
   7   7   9         22.49         22.06         2.90 o
   8   7   9          8.55          7.88         2.50 o
   9   7   9        173.79        157.58         8.00 o
  10   7   9         86.02         85.90         6.09 o
  11   7   9        133.70        128.38         6.71 o
   0   8   9          1.71          6.93         6.21 o
   1   8   9       7130.53       9100.15       125.42 o
   2   8   9          3.75         10.03         7.59 o
   3   8   9       1065.16       1286.87        93.57 o
   4   8   9         71.08        124.13        10.31 o
   5   8   9        137.10        189.76        13.36 o
   6   8   9         12.95          7.68         2.08 o
   7   8   9        250.21        266.00         8.28 o
   8   8   9        190.92        207.27         7.35 o
   9   8   9        121.57        132.40         7.20 o
  10   8   9         88.13        100.87         7.72 o
  11   8   9         96.16        137.04         7.86 o
   1   9   9        360.80        332.76        16.02 o
   2   9   9        840.47        724.20        24.13 o
   3   9   9        561.66        554.69        43.26 o
   4   9   9        166.58        137.63        13.74 o
   5   9   9        477.24        443.14        21.39 o
   6   9   9        306.34        258.25         8.34 o
   7   9   9        760.79        655.02        17.75 o
   8   9   9        654.50        612.96        14.65 o
   9   9   9         15.92         16.63         4.58 o
  10   9   9        358.31        341.69        12.98 o
   0  10   9        597.64        702.61        34.47 o
   1  10   9        212.12        252.70        14.26 o
   2  10   9        349.99        486.35        37.29 o
   3  10   9        150.94        152.12        17.35 o
   4  10   9         93.53        129.58        17.40 o
   5  10   9        116.19        123.36         5.57 o
   6  10   9         29.59         36.06         5.55 o
   7  10   9         30.13         24.43         3.65 o
   8  10   9         32.22         45.89         4.77 o
   9  10   9         17.89         16.98         4.33 o
  10  10   9          1.45          2.47         2.42 o
   1  11   9         88.58         67.19         7.90 o
   2  11   9        891.47        787.99        26.94 o
   3  11   9        214.15        206.43        21.12 o
   4  11   9        723.03        667.64        38.16 o
   5  11   9        330.02        251.16         9.32 o
   6  11   9        351.76        305.90         9.16 o
   7  11   9       1085.62       1004.59        19.29 o
   8  11   9        107.40         95.23         6.32 o
   9  11   9         27.60         25.31         4.55 o
  10  11   9         34.01         25.81         3.13 o
   0  12   9        235.05        227.93        20.61 o
   1  12   9       2303.17       2645.55        55.80 o
   2  12   9        327.88        357.28        18.12 o
   3  12   9         93.72        151.91        18.39 o
   4  12   9          7.52          7.96         2.57 o
   5  12   9        346.18        367.91        12.07 o
   6  12   9        102.68        115.79         6.64 o
   7  12   9        235.81        242.58         9.07 o
   8  12   9          2.75          3.82         2.89 o
   9  12   9        137.12        182.06         8.31 o
  10  12   9         34.40         32.47         3.58 o
   1  13   9         82.14         84.70         9.08 o
   2  13   9        278.18        214.95        14.71 o
   3  13   9        286.65        209.99        10.43 o
   4  13   9        532.14        495.49        13.20 o
   5  13   9         34.35         34.13         3.99 o
   6  13   9        144.80        125.86         6.81 o
   7  13   9        159.34        161.47         7.33 o
   8  13   9         11.23         13.99         2.70 o
   9  13   9         24.02         20.58         4.59 o
   0  14   9        913.15        957.94        45.78 o
   1  14   9        405.77        441.94        21.32 o
   2  14   9         69.54         93.13         4.52 o
   3  14   9          7.17          4.86         2.22 o
   4  14   9         79.51         97.78         7.39 o
   5  14   9        253.88        286.83        11.09 o
   6  14   9         10.26         12.30         3.14 o
   7  14   9         74.78         66.74         5.16 o
   8  14   9         27.19         35.36         6.19 o
   9  14   9         14.46         20.26         3.39 o
   1  15   9        224.61        207.27         6.87 o
   2  15   9         47.40         38.11         3.34 o
   3  15   9        256.10        232.20         7.82 o
   4  15   9        142.25        145.56         7.31 o
   5  15   9         95.64         83.40         6.27 o
   6  15   9         42.48         44.08         4.73 o
   7  15   9         34.17         35.92         4.60 o
   8  15   9         37.33         28.08         5.51 o
   9  15   9         31.85         28.37         5.89 o
   0  16   9        113.01        127.30         7.30 o
   1  16   9        572.30        599.36        11.09 o
   2  16   9        139.29        124.20         5.41 o
   3  16   9         73.75         82.34         5.55 o
   4  16   9        482.84        489.16        14.32 o
   5  16   9        326.37        378.41        12.48 o
   6  16   9        294.47        322.07        11.13 o
   7  16   9        371.84        448.26        15.66 o
   8  16   9         49.30         54.26         6.27 o
   1  17   9        269.46        236.48         7.35 o
   2  17   9       1067.38        874.58        19.92 o
   3  17   9        321.25        255.74        10.34 o
   4  17   9         45.01         43.42         5.31 o
   5  17   9        468.50        390.55        12.49 o
   6  17   9         26.02         16.27         4.31 o
   7  17   9        447.43        466.33        18.60 o
   8  17   9         26.31         28.25         4.34 o
   0  18   9        445.13        461.24        23.95 o
   1  18   9        108.83         83.46         5.04 o
   2  18   9       1536.75       1734.61        23.73 o
   3  18   9        392.55        416.27        11.85 o
   4  18   9        581.50        663.93        18.25 o
   5  18   9         28.06         28.10         4.25 o
   6  18   9         37.15         28.49         4.65 o
   7  18   9         80.45         84.50         7.65 o
   1  19   9        472.93        401.10        12.25 o
   2  19   9       1271.38       1161.63        20.17 o
   3  19   9        460.44        442.80        11.96 o
   4  19   9         92.92        100.25         6.14 o
   5  19   9         55.52         60.13         5.71 o
   6  19   9         48.93         42.42         4.79 o
   7  19   9         70.40         75.28         6.72 o
   0  20   9         64.48         66.14        13.72 o
   1  20   9         55.91         57.71         6.08 o
   2  20   9          4.94          8.39         3.04 o
   3  20   9          8.68          4.87         4.02 o
   4  20   9         28.49         26.89         4.00 o
   5  20   9         25.71         20.32         3.38 o
   6  20   9         82.74         78.50         7.24 o
   7  20   9          2.86          7.79         4.36 o
   1  21   9         41.71         47.20         4.44 o
   2  21   9        146.19        131.04         6.81 o
   3  21   9         34.78         33.51         3.76 o
   4  21   9         26.23         22.52         4.08 o
   5  21   9          5.73          3.62         3.41 o
   6  21   9         22.09         18.99         3.73 o
   0  22   9        131.05        152.56        10.70 o
   1  22   9        418.27        466.24        19.19 o
   2  22   9          5.67         15.63         3.10 o
   3  22   9         23.68         19.01         3.11 o
   4  22   9        102.14        117.61         7.07 o
   5  22   9          5.21          1.97         2.76 o
   1  23   9          5.02          2.40         3.04 o
   2  23   9        167.42        155.84         7.91 o
   3  23   9         22.25         17.77         3.85 o
   4  23   9         20.39         18.84         3.47 o
   2  24   9         86.91         89.10         8.62 o
   3  24   9        204.54        280.63        14.28 o
   3   0  10         13.46         13.47         6.00 o
   4   0  10        117.96        148.40        15.81 o
   5   0  10       1397.94       1470.14        54.09 o
   6   0  10         54.89         66.43        12.00 o
   7   0  10        482.96        486.34        14.50 o
   8   0  10        148.29        145.61         9.12 o
   9   0  10         98.07         93.97         7.18 o
  10   0  10         32.65         27.16         3.90 o
  11   0  10         23.17         16.30         3.63 o
   2   1  10         96.16         84.76        10.50 o
   3   1  10        105.72         92.40        11.44 o
   4   1  10       1124.31       1009.76        29.55 o
   5   1  10         56.07         49.53         7.21 o
   6   1  10         25.10         24.23         4.99 o
   7   1  10        497.13        436.02         9.72 o
   8   1  10         96.69         81.23         4.91 o
   9   1  10         44.98         39.74         3.61 o
  10   1  10         75.03         65.86         4.19 o
  11   1  10          1.54         -2.98         2.98 o
   0   2  10        191.98        259.40        15.99 o
   2   2  10        417.45        524.54        25.54 o
   3   2  10         76.60        104.40         8.82 o
   4   2  10        250.69        261.24        14.45 o
   5   2  10       1048.22       1185.86        52.65 o
   6   2  10         20.71         21.12         5.56 o
   7   2  10        216.21        258.69         7.40 o
   8   2  10          5.06          6.11         2.99 o
   9   2  10         14.86         22.05         3.25 o
  10   2  10         30.91         32.93         3.10 o
  11   2  10          1.18          0.29         3.21 o
   1   3  10        439.11        388.85        22.16 o
   2   3  10        455.23        397.37        21.92 o
   3   3  10        289.03        242.48        13.24 o
   4   3  10       1193.11       1060.00        30.25 o
   5   3  10         17.71         13.40         4.32 o
   6   3  10          3.26          0.58         5.50 o
   7   3  10        178.25        160.26         5.92 o
   8   3  10         73.03         85.04         5.01 o
   9   3  10        690.62        659.66        18.87 o
  10   3  10        301.76        286.35         8.75 o
  11   3  10         37.66         40.97         7.51 o
   0   4  10         96.25        165.43        13.49 o
   1   4  10       2435.14       3256.38        80.32 o
   2   4  10        814.85        944.82        26.12 o
   3   4  10       1622.81       1989.62       102.65 o
   4   4  10        529.15        548.25        21.10 o
   5   4  10         61.15         80.80         9.56 o
   6   4  10        347.57        405.52        10.00 o
   7   4  10         87.88         72.49         4.32 o
   8   4  10        100.63         98.44         6.24 o
   9   4  10         59.85         49.97         5.12 o
  10   4  10        180.98        143.26         7.68 o
  11   4  10         27.60         32.53         4.73 o
   1   5  10         93.70         71.35         6.69 o
   2   5  10        452.08        444.67        17.48 o
   3   5  10        255.80        221.48        10.58 o
   4   5  10        722.82        698.15        20.23 o
   5   5  10         38.26         40.00         7.21 o
   6   5  10        670.79        635.37        10.90 o
   7   5  10        742.88        700.58        14.02 o
   8   5  10        260.13        262.57         9.87 o
   9   5  10         61.53         60.75         4.99 o
  10   5  10         82.80         87.29         6.21 o
  11   5  10         13.73         11.49         3.45 o
   0   6  10          6.95         19.26         6.49 o
   1   6  10       5038.18       5686.91       123.46 o
   2   6  10         21.40         27.35         5.21 o
   3   6  10       1453.32       1558.54        34.91 o
   4   6  10        307.96        309.02        13.22 o
   5   6  10        213.10        226.87        15.13 o
   6   6  10        178.30        160.25         6.07 o
   7   6  10       2166.84       2267.44        26.91 o
   8   6  10         10.61          7.00         2.96 o
   9   6  10       1137.78       1308.31        21.23 o
  10   6  10          7.26          7.92         3.03 o
  11   6  10        189.91        205.82        14.18 o
   1   7  10        265.98        211.83        12.21 o
   2   7  10       1613.54       1452.42        53.23 o
   3   7  10         52.37         70.54         8.16 o
   4   7  10        573.79        538.51        23.42 o
   5   7  10        219.61        234.17        11.97 o
   6   7  10          9.88          5.20         2.13 o
   7   7  10        410.24        411.82        11.38 o
   8   7  10        229.00        236.57         8.54 o
   9   7  10        244.58        226.18         9.30 o
  10   7  10        169.90        195.72         8.37 o
   0   8  10       1283.48       1367.90        48.77 o
   1   8  10        113.63        139.47        14.01 o
   2   8  10        184.58        215.11        19.59 o
   3   8  10         40.45         47.81         6.77 o
   4   8  10         19.96         24.74         5.94 o
   5   8  10          0.09          4.09         3.56 o
   6   8  10         53.91         43.01         3.66 o
   7   8  10        116.01        129.92         6.42 o
   8   8  10         72.18         77.49         5.02 o
   9   8  10         39.91         35.11         4.06 o
  10   8  10        205.86        245.37        10.79 o
   1   9  10        423.64        405.89        18.07 o
   2   9  10        505.08        456.33        29.26 o
   3   9  10        186.93        172.09        12.49 o
   4   9  10        256.37        203.15        13.87 o
   5   9  10        374.79        314.97         8.98 o
   6   9  10         34.71         31.08         3.35 o
   7   9  10        606.00        553.51        14.28 o
   8   9  10        354.54        351.32        10.94 o
   9   9  10        248.91        246.10        10.53 o
  10   9  10        187.81        174.02        10.27 o
   0  10  10         20.39         29.16         8.51 o
   1  10  10         30.84         37.47         6.27 o
   2  10  10        177.24        155.47        17.88 o
   3  10  10       2782.47       3185.54        91.15 o
   4  10  10        704.33        764.57        41.46 o
   5  10  10         56.16         51.83         3.66 o
   6  10  10        423.79        483.06        11.37 o
   7  10  10         19.90         22.30         3.25 o
   8  10  10        161.58        147.17         7.82 o
   9  10  10        203.58        263.14        10.42 o
  10  10  10         20.71         26.47         3.23 o
   1  11  10         72.58         50.93         7.45 o
   2  11  10        499.52        418.71        29.49 o
   3  11  10         32.80         22.43         8.29 o
   4  11  10        445.88        384.65        12.66 o
   5  11  10        294.56        220.07         7.18 o
   6  11  10         53.81         52.75         4.62 o
   7  11  10       1201.66       1056.35        19.75 o
   8  11  10         74.61         66.51         5.40 o
   9  11  10         11.41          5.64         3.02 o
  10  11  10         38.90         43.18         7.21 o
   0  12  10         37.78         33.33         9.34 o
   1  12  10        153.14        126.20        15.13 o
   2  12  10        913.24        978.66        46.61 o
   3  12  10         64.30         70.67         6.26 o
   4  12  10        448.17        488.68        13.02 o
   5  12  10         31.30         31.58         3.42 o
   6  12  10        100.19        113.48         6.96 o
   7  12  10        158.02        166.84         6.95 o
   8  12  10        393.94        431.95        11.01 o
   9  12  10         60.25         55.33         4.44 o
   1  13  10        213.28        183.74        13.83 o
   2  13  10        149.21        139.91         6.00 o
   3  13  10        359.63        289.55         9.21 o
   4  13  10         79.09         66.80         4.99 o
   5  13  10        477.26        416.12        13.44 o
   6  13  10        793.83        675.80        16.93 o
   7  13  10        259.57        237.11         8.64 o
   8  13  10        207.92        203.93         7.18 o
   9  13  10         95.67         93.46         5.93 o
   0  14  10       1956.88       1986.55        30.57 o
   1  14  10         54.79         62.13         3.92 o
   2  14  10       1578.30       1615.92        21.71 o
   3  14  10        294.28        295.44         8.72 o
   4  14  10        329.09        331.47        10.85 o
   5  14  10        493.97        491.85        14.51 o
   6  14  10          6.35          3.96         3.34 o
   7  14  10        302.70        307.87        10.35 o
   8  14  10         67.02         66.98         4.88 o
   9  14  10         28.77         26.31         4.04 o
   1  15  10          7.58          5.96         2.50 o
   2  15  10         66.25         60.14         4.00 o
   3  15  10        270.06        210.01         7.55 o
   4  15  10          5.27          4.72         2.99 o
   5  15  10        254.42        237.00         9.11 o
   6  15  10        122.04        129.33         7.14 o
   7  15  10         28.03         29.83         4.26 o
   8  15  10        193.46        172.40        10.11 o
   0  16  10        712.78        796.13        18.44 o
   1  16  10       1496.41       1501.94        19.63 o
   2  16  10         85.32         91.55         5.38 o
   3  16  10        712.00        690.90        14.50 o
   4  16  10        151.01        160.42         7.50 o
   5  16  10        218.94        212.89         8.39 o
   6  16  10         83.01         71.97         5.91 o
   7  16  10          9.07          8.74         3.36 o
   8  16  10         28.02         37.59         4.91 o
   1  17  10        360.19        316.21         9.72 o
   2  17  10       1180.73       1039.66        18.15 o
   3  17  10        517.49        409.28        11.92 o
   4  17  10          4.30          2.50         3.99 o
   5  17  10        193.13        171.72         8.08 o
   6  17  10         13.50         12.43         3.74 o
   7  17  10         78.08         72.67         7.65 o
   8  17  10         39.79         41.35         5.95 o
   0  18  10        115.81         98.48        10.35 o
   1  18  10        445.70        649.97        18.97 o
   2  18  10         41.15         38.29         4.06 o
   3  18  10        198.31        173.34         9.35 o
   4  18  10        174.76        174.13         9.11 o
   5  18  10        240.01        229.60         9.93 o
   6  18  10         68.55         56.08         5.54 o
   7  18  10        252.42        305.90        12.89 o
   1  19  10        280.86        250.27         8.16 o
   2  19  10       1879.95       1686.30        22.46 o
   3  19  10        171.18        148.90         6.78 o
   4  19  10        253.09        218.56         9.80 o
   5  19  10         56.65         63.03         5.86 o
   6  19  10         39.43         39.27         4.33 o
   7  19  10         47.16         44.67         4.73 o
   0  20  10         17.34         18.19         9.07 o
   1  20  10         73.49         82.96         5.57 o
   2  20  10         48.44         24.88         3.65 o
   3  20  10         12.15         10.97         2.96 o
   4  20  10        230.78        200.38         8.72 o
   5  20  10        138.45        148.96         7.86 o
   6  20  10        429.03        506.15        20.94 o
   1  21  10         70.82         67.02         6.76 o
   2  21  10        157.42        139.55         6.84 o
   3  21  10        108.19        126.44         6.16 o
   4  21  10         63.34         73.87        10.61 o
   5  21  10         27.78         31.22         4.55 o
   0  22  10          5.02          7.13         4.27 o
   1  22  10         20.95         19.70         4.42 o
   2  22  10          1.52          1.94         2.71 o
   3  22  10          3.44         -0.56         3.42 o
   4  22  10          1.83          1.18         5.32 o
   5  22  10         19.74         24.92         5.39 o
   1  23  10          8.93          7.94         2.78 o
   2  23  10         41.81         27.46        12.30 o
   3  23  10          1.83         -3.84         3.84 o
   2   1  11        527.11        486.41        26.26 o
   3   1  11        776.97        628.05        38.70 o
   4   1  11        874.14        688.40        50.48 o
   5   1  11       1730.32       1578.63       119.10 o
   6   1  11        221.50        233.02         6.96 o
   7   1  11        246.97        252.49         7.47 o
   8   1  11        149.55        143.23         6.37 o
   9   1  11        179.24        174.01         6.97 o
  10   1  11        163.07        179.24         7.35 o
   2   2  11        100.70         97.26        11.86 o
   3   2  11        791.53        904.48        27.37 o
   4   2  11        254.31        261.29        14.88 o
   5   2  11        285.68        313.75        17.04 o
   6   2  11       1726.53       1884.30        33.68 o
   7   2  11         67.76         82.33         4.31 o
   8   2  11        356.94        365.90        10.64 o
   9   2  11         25.26         34.61         3.99 o
  10   2  11        253.81        274.66        10.08 o
   1   3  11        503.37        436.50        24.85 o
   2   3  11        994.26        859.54        35.55 o
   3   3  11       1202.28       1089.83        30.80 o
   4   3  11        485.58        419.31        20.53 o
   5   3  11        105.39         79.56         8.94 o
   6   3  11         15.08         21.25         2.54 o
   7   3  11        141.35        121.16         5.28 o
   8   3  11        111.18         94.16         5.49 o
   9   3  11        140.71        120.43         7.09 o
  10   3  11        161.80        159.24         7.03 o
   0   4  11        358.70        350.88        20.53 o
   1   4  11       1127.28       1425.11        33.13 o
   2   4  11         37.71         36.12         6.30 o
   3   4  11         54.70         97.14         7.94 o
   4   4  11       1262.39       1502.33        54.93 o
   5   4  11       1013.36       1015.85        38.24 o
   6   4  11        157.79        173.75         6.76 o
   7   4  11         21.70         17.71         3.41 o
   8   4  11        341.17        415.11        12.15 o
   9   4  11         71.63         77.88         5.70 o
  10   4  11         46.14         43.33         4.29 o
   1   5  11         12.06          9.76         3.99 o
   2   5  11        216.62        189.05        28.72 o
   3   5  11        425.21        353.56        13.91 o
   4   5  11        976.14        860.71        34.10 o
   5   5  11        258.20        230.50        12.28 o
   6   5  11        207.83        186.91         7.09 o
   7   5  11         41.51         44.73         4.16 o
   8   5  11         83.30         70.17         5.38 o
   9   5  11        147.93        155.32         7.02 o
  10   5  11         55.84         57.82         4.85 o
   0   6  11         51.06         70.94        10.17 o
   1   6  11         14.44          8.61         6.56 o
   2   6  11         53.99         62.69        11.14 o
   3   6  11         34.44         42.47         5.07 o
   4   6  11        219.43        244.64        13.17 o
   5   6  11         47.54         57.11         6.33 o
   6   6  11         52.87         66.86         4.38 o
   7   6  11         29.49         35.72         5.08 o
   8   6  11          1.95          4.09         2.77 o
   9   6  11         57.39         81.59         5.21 o
  10   6  11          5.90          7.01         2.55 o
   1   7  11         77.94         72.02        11.69 o
   2   7  11        339.82        268.30        22.08 o
   3   7  11         27.65         40.56         7.86 o
   4   7  11       1015.38        905.24        30.57 o
   5   7  11        678.31        586.00        11.65 o
   6   7  11        265.38        221.82         8.41 o
   7   7  11        371.41        332.33        10.17 o
   8   7  11        148.41        132.69         6.41 o
   9   7  11         32.51         28.75         3.79 o
  10   7  11         48.04         53.02         4.28 o
   0   8  11       1414.45       1681.46        56.77 o
   1   8  11        168.49        139.28        15.45 o
   2   8  11        126.61        116.66        15.23 o
   3   8  11        538.93        608.85        23.83 o
   4   8  11         26.46         19.95         5.46 o
   5   8  11       3538.81       3835.12        36.97 o
   6   8  11        184.44        186.62         7.67 o
   7   8  11       1069.79       1130.15        19.05 o
   8   8  11        303.83        341.09         9.77 o
   9   8  11         53.60         46.42         4.29 o
  10   8  11         55.49         57.87        10.25 o
   1   9  11         99.42         67.15         7.56 o
   2   9  11        700.47        575.41        34.00 o
   3   9  11        123.69        128.73        12.74 o
   4   9  11       1301.71       1106.91        38.83 o
   5   9  11        239.15        212.85         7.65 o
   6   9  11          7.65          2.86         2.35 o
   7   9  11         66.36         66.02         5.10 o
   8   9  11        149.49        152.46         7.17 o
   9   9  11         57.79         66.39         4.78 o
  10   9  11          7.84          8.18         3.61 o
   0  10  11        442.43        472.35        29.31 o
   1  10  11        315.68        304.31        16.53 o
   2  10  11       1216.15       1315.26        95.54 o
   3  10  11         49.38         39.61         6.31 o
   4  10  11       1177.82       1151.19        21.03 o
   5  10  11        288.47        319.62         9.14 o
   6  10  11        774.19        845.49        16.29 o
   7  10  11         75.25         77.02         4.90 o
   8  10  11        493.05        520.10        12.59 o
   9  10  11          9.27          6.11         2.52 o
  10  10  11         96.20        101.31         7.03 o
   1  11  11        127.23        101.73        10.07 o
   2  11  11        227.26        226.90        22.33 o
   3  11  11        118.44         93.42         7.01 o
   4  11  11        906.30        783.48        16.94 o
   5  11  11        402.98        349.55         9.72 o
   6  11  11        110.43         82.40         5.80 o
   7  11  11        614.81        574.53        14.08 o
   8  11  11        161.56        137.28         7.03 o
   9  11  11         11.72         12.38         2.81 o
   0  12  11         48.41         45.07        10.35 o
   1  12  11       2729.52       3058.33       121.72 o
   2  12  11         44.34         78.85         5.31 o
   3  12  11        967.19       1170.73        23.66 o
   4  12  11         98.92         78.51         5.56 o
   5  12  11        238.27        257.27        10.41 o
   6  12  11        741.67        810.02        15.81 o
   7  12  11        345.35        394.86        10.22 o
   8  12  11        211.49        203.40         7.99 o
   9  12  11          4.55          1.77         2.39 o
   1  13  11        252.37        224.01         7.22 o
   2  13  11         29.98         29.01         3.23 o
   3  13  11        130.26        103.21         5.07 o
   4  13  11        631.34        563.65        15.90 o
   5  13  11        415.87        386.79        14.25 o
   6  13  11       1185.21       1068.33        21.22 o
   7  13  11        471.84        438.94        11.40 o
   8  13  11        276.38        274.23         7.87 o
   9  13  11         74.78         54.95         5.18 o
   0  14  11         64.84         68.04         5.16 o
   1  14  11        210.13        203.26         6.87 o
   2  14  11        237.70        253.01         8.21 o
   3  14  11        686.38        717.18        15.09 o
   4  14  11         80.65         82.12         5.62 o
   5  14  11        100.10        104.71         7.60 o
   6  14  11         24.03         16.98         3.71 o
   7  14  11         22.24         29.53         3.74 o
   8  14  11         87.51        107.44         5.69 o
   1  15  11        125.14        105.54         5.15 o
   2  15  11        148.59        125.61         6.40 o
   3  15  11        335.48        257.05         9.75 o
   4  15  11        269.69        227.96         9.01 o
   5  15  11        324.44        284.59        10.63 o
   6  15  11        124.66        131.16         6.93 o
   7  15  11         96.85        104.74         5.79 o
   8  15  11         38.63         33.46         4.63 o
   0  16  11        940.11       1073.32        24.38 o
   1  16  11         36.37         43.06         4.70 o
   2  16  11        721.90        801.01        17.27 o
   3  16  11         46.65         53.81         4.41 o
   4  16  11         91.77        108.86         6.12 o
   5  16  11         12.71         13.53         3.02 o
   6  16  11         10.67         10.05         2.72 o
   7  16  11         40.91         40.34         4.65 o
   1  17  11        741.32        628.02        13.85 o
   2  17  11       1000.44        867.78        16.29 o
   3  17  11        709.04        572.59        12.84 o
   4  17  11         76.84         63.88         5.32 o
   5  17  11         75.23         59.13         5.43 o
   6  17  11         69.02         73.03         7.02 o
   7  17  11         23.95         17.28         4.65 o
   0  18  11        210.75        194.03        13.94 o
   1  18  11         10.27          8.24         3.17 o
   2  18  11        807.81        829.54        16.25 o
   3  18  11        438.95        432.18        11.62 o
   4  18  11        237.35        253.99        11.82 o
   5  18  11         23.60         41.42         5.14 o
   6  18  11         39.60         35.94         4.34 o
   7  18  11         12.30         16.66         5.31 o
   1  19  11        212.89        206.15         7.98 o
   2  19  11        291.56        269.98         9.15 o
   3  19  11        428.44        414.19        10.89 o
   4  19  11         62.66         60.84         5.78 o
   5  19  11         53.56         45.00         4.89 o
   6  19  11          9.68          7.15         2.66 o
   0  20  11         28.03         16.52         8.74 o
   1  20  11        148.01        195.02         8.80 o
   2  20  11          6.95          7.04         3.05 o
   3  20  11        194.20        210.60         7.87 o
   4  20  11         31.41         33.65         4.19 o
   5  20  11         37.27         45.63         4.30 o
   6  20  11         22.80         35.26         6.39 o
   1  21  11         23.53         14.05         3.53 o
   2  21  11         72.07         55.94         5.21 o
   3  21  11         16.68         20.81         3.02 o
   4  21  11         77.38         76.64         6.40 o
   5  21  11        111.00        113.10        11.03 o
   0  22  11         11.44          9.06         6.73 o
   1  22  11          2.85          6.12         4.06 o
   2  22  11        121.89        106.22        12.91 o
   3  22  11         49.37         43.65         8.02 o
   1  23  11          1.44          1.77         5.43 o
   2  23  11          0.31         11.12         5.35 o
   2   0  12        556.54        681.39        33.12 o
   3   0  12       2811.74       3278.82        88.59 o
   4   0  12        313.34        355.73        25.53 o
   5   0  12       1985.45       2216.19        71.53 o
   6   0  12        325.59        368.93        12.53 o
   7   0  12         13.60          7.83         3.46 o
   8   0  12         29.23         31.50         4.53 o
   9   0  12         18.84         19.51         4.49 o
  10   0  12          6.26          2.26         3.38 o
   2   1  12        264.65        211.47        18.11 o
   3   1  12        986.05        858.70        28.99 o
   4   1  12         97.88         80.78         8.97 o
   5   1  12        419.76        380.35        35.89 o
   6   1  12         18.86         17.06         2.77 o
   7   1  12        148.68        131.63         5.39 o
   8   1  12         52.21         49.40         4.15 o
   9   1  12        430.41        403.84        10.93 o
  10   1  12         10.18          8.26         2.44 o
   1   2  12       3903.80       4881.09       108.35 o
   2   2  12        135.06        168.43        15.90 o
   3   2  12        175.60        211.01        13.13 o
   4   2  12         38.98         46.37         7.14 o
   5   2  12        166.76        179.03        13.29 o
   6   2  12         39.20         36.03         3.28 o
   7   2  12        131.71        126.69         5.64 o
   8   2  12         10.70          8.61         2.50 o
   9   2  12        145.75        130.53         6.38 o
  10   2  12         43.16         35.27         3.84 o
   1   3  12        317.81        287.14        20.55 o
   2   3  12        409.32        305.96        15.64 o
   3   3  12        414.38        382.00        21.30 o
   4   3  12        426.28        373.34        18.49 o
   5   3  12        180.03        138.62         7.10 o
   6   3  12         47.72         46.76         3.90 o
   7   3  12         15.92         11.55         2.72 o
   8   3  12        164.86        152.43         6.75 o
   9   3  12         48.97         53.24         4.91 o
  10   3  12         13.10         17.21         3.60 o
   1   4  12        620.28        770.03        24.12 o
   2   4  12       1771.59       2077.98        45.42 o
   3   4  12          1.20          6.71         3.44 o
   4   4  12        893.25        971.63        25.39 o
   5   4  12        717.31        748.87        14.30 o
   6   4  12         67.53         66.92         4.51 o
   7   4  12          6.87          7.25         2.69 o
   8   4  12          9.69          8.72         2.81 o
   9   4  12         24.26         44.86         4.50 o
  10   4  12          0.43          1.22         2.77 o
   1   5  12         26.85          9.39         5.48 o
   2   5  12        119.66        107.55        20.05 o
   3   5  12        152.37        144.12         9.21 o
   4   5  12        299.69        239.21        12.36 o
   5   5  12        272.06        255.99         8.15 o
   6   5  12          5.33          5.95         3.10 o
   7   5  12         98.19        107.83         5.99 o
   8   5  12        247.23        215.82         8.75 o
   9   5  12         55.15         64.57         4.72 o
  10   5  12        139.77        129.18         7.28 o
   0   6  12         27.27         30.71         7.64 o
   1   6  12        118.89        153.25        16.19 o
   2   6  12        160.16        163.94        17.57 o
   3   6  12         32.14         49.23         7.59 o
   4   6  12        173.61        148.12        15.12 o
   5   6  12        275.64        318.60         9.81 o
   6   6  12         28.11         16.78         2.67 o
   7   6  12         35.92         24.94         3.26 o
   8   6  12       1233.65       1355.63        22.24 o
   9   6  12         28.43         35.38         3.63 o
  10   6  12        241.99        231.57         9.36 o
   1   7  12        111.11         92.15        13.06 o
   2   7  12         53.51         53.00        11.15 o
   3   7  12         82.00         81.89         9.14 o
   4   7  12        766.04        655.99        26.35 o
   5   7  12        103.25         86.97         5.02 o
   6   7  12         61.17         48.06         4.50 o
   7   7  12        196.98        178.59         7.47 o
   8   7  12        225.60        201.87         8.23 o
   9   7  12        220.98        207.57         8.26 o
  10   7  12        115.03        104.51         6.03 o
   0   8  12         94.02        105.68        13.15 o
   1   8  12        275.69        311.99        23.64 o
   2   8  12         70.52         92.48        14.73 o
   3   8  12         21.64         18.60         5.28 o
   4   8  12         80.92         68.82         4.08 o
   5   8  12        168.24        168.18         6.79 o
   6   8  12          1.95         -2.25         2.97 o
   7   8  12        438.02        498.68        13.38 o
   8   8  12         11.90         10.33         2.85 o
   9   8  12        239.48        250.95         8.71 o
  10   8  12          6.73         10.16         3.53 o
   1   9  12          0.18         18.22         8.75 o
   2   9  12        299.41        243.55        22.36 o
   3   9  12         59.95         38.74         6.19 o
   4   9  12        413.10        379.96         9.97 o
   5   9  12         57.32         49.40         4.02 o
   6   9  12        174.29        166.43         6.79 o
   7   9  12         88.41         95.52         6.01 o
   8   9  12         33.38         36.39         4.16 o
   9   9  12          8.10          4.12         2.23 o
  10   9  12        153.45        151.76        11.96 o
   0  10  12       3784.06       4231.21       108.50 o
   1  10  12        514.95        506.47        31.99 o
   2  10  12       4490.08       5057.94       238.30 o
   3  10  12        580.98        623.00        14.47 o
   4  10  12         76.96         80.17         4.98 o
   5  10  12         54.54         50.03         4.18 o
   6  10  12       1113.09       1211.19        19.79 o
   7  10  12         67.99         67.34         5.14 o
   8  10  12         64.52         47.73         4.55 o
   9  10  12         27.99         35.87         5.49 o
   1  11  12         46.02         38.48         4.91 o
   2  11  12        143.00         95.50         6.05 o
   3  11  12        536.84        467.18        14.15 o
   4  11  12         43.69         35.54         4.59 o
   5  11  12        678.17        630.04        13.92 o
   6  11  12        738.07        641.10        14.92 o
   7  11  12        218.42        212.40         7.62 o
   8  11  12        686.33        674.16        16.84 o
   9  11  12         74.11         76.96         9.39 o
   0  12  12       1070.26       1130.35        28.66 o
   1  12  12       1158.18       1161.40        20.93 o
   2  12  12        259.97        276.26         9.16 o
   3  12  12        469.59        465.87        12.87 o
   4  12  12         12.84          5.03         3.51 o
   5  12  12        129.21        115.27         7.11 o
   6  12  12         14.28         16.20         2.77 o
   7  12  12         21.32         28.21         3.62 o
   8  12  12         16.10         25.25         3.63 o
   9  12  12         27.30         28.79         7.01 o
   1  13  12        308.60        277.29         8.71 o
   2  13  12         26.95         20.34         2.99 o
   3  13  12        738.35        639.52        12.55 o
   4  13  12        535.91        494.10        17.43 o
   5  13  12         42.21         38.38         4.79 o
   6  13  12       1588.49       1562.37        29.10 o
   7  13  12        231.76        229.69         8.64 o
   8  13  12        271.81        266.38        11.43 o
   0  14  12        463.27        481.53        14.27 o
   1  14  12       1994.54       1998.33        29.38 o
   2  14  12         81.80         82.66         4.82 o
   3  14  12        660.98        680.73        14.57 o
   4  14  12         80.19         81.82         7.14 o
   5  14  12         10.52          8.51         3.32 o
   6  14  12         21.32         19.88         4.25 o
   7  14  12          4.37          5.67         2.24 o
   8  14  12        100.71        121.14         9.35 o
   1  15  12         57.22         41.45         3.98 o
   2  15  12        171.82        161.16         7.11 o
   3  15  12        157.33        138.07         7.25 o
   4  15  12        166.81        149.04         8.80 o
   5  15  12         97.45         86.14         6.86 o
   6  15  12          5.72          5.36         2.61 o
   7  15  12          9.66          6.01         2.52 o
   0  16  12       1119.76       1104.31        28.85 o
   1  16  12         21.01         15.93         2.68 o
   2  16  12        453.27        401.67        12.01 o
   3  16  12        486.86        516.76        14.52 o
   4  16  12        296.55        265.42        11.31 o
   5  16  12          5.43          3.81         3.20 o
   6  16  12        237.74        226.67         8.03 o
   7  16  12          3.78          4.87         6.32 o
   1  17  12        437.16        407.77        11.81 o
   2  17  12         20.71         18.78         3.52 o
   3  17  12        269.12        224.06         9.35 o
   4  17  12         85.39         82.01         7.50 o
   5  17  12         69.34         68.33         4.81 o
   6  17  12          8.37          3.87         3.01 o
   7  17  12         35.18         35.56         7.11 o
   0  18  12        585.49        611.94        24.86 o
   1  18  12         66.54         79.58         5.23 o
   2  18  12        116.88        129.20         6.48 o
   3  18  12          3.21          8.91         3.15 o
   4  18  12         16.58         16.04         4.19 o
   5  18  12         38.69         26.07         6.76 o
   6  18  12         18.11         19.48         4.43 o
   1  19  12        544.06        484.32        14.82 o
   2  19  12         22.21         18.47         3.15 o
   3  19  12        883.95        804.79        20.71 o
   4  19  12         38.74         37.74        10.92 o
   5  19  12         47.92         45.84         6.29 o
   6  19  12         16.44         21.19         5.83 o
   0  20  12         12.84         14.09         4.50 o
   1  20  12        366.51        374.93        14.21 o
   2  20  12          6.61          7.75         3.46 o
   3  20  12          3.80          4.57         2.40 o
   4  20  12         19.38         22.77         4.41 o
   5  20  12          3.93          3.20         2.53 o
   1  21  12         15.78          9.76         4.22 o
   2  21  12         51.64         48.93         6.26 o
   3  21  12          3.93         -0.36         3.52 o
   0  22  12        266.38        340.22        21.40 o
   1  22  12         14.18         21.88         4.45 o
   2  22  12         44.77         53.72         9.54 o
   1  23  12          4.75          8.31         3.15 o
   2   1  13        481.15        373.61        17.73 o
   3   1  13        114.96        108.95        10.16 o
   4   1  13         14.25         14.99         5.47 o
   5   1  13        212.68        177.99         6.43 o
   6   1  13         11.33          8.23         2.43 o
   7   1  13        135.37        122.56         5.54 o
   8   1  13         19.21         15.14         3.20 o
   9   1  13        233.10        209.23         8.38 o
  10   1  13         77.16         75.19         4.10 o
   2   2  13         29.26         16.38         3.97 o
   3   2  13         37.54         33.09         6.23 o
   4   2  13        305.09        392.33        19.30 o
   5   2  13        182.74        218.62         7.17 o
   6   2  13         88.80         93.45         4.85 o
   7   2  13          9.19         11.95         2.58 o
   8   2  13        162.35        181.73         7.75 o
   9   2  13         38.25         38.69         4.00 o
  10   2  13         83.43         86.64         5.03 o
   1   3  13         47.14         32.03         5.23 o
   2   3  13        236.08        177.73        12.41 o
   3   3  13          0.01          2.11         4.99 o
   4   3  13        446.17        385.80        16.07 o
   5   3  13         12.60         16.09         2.32 o
   6   3  13        211.87        190.81         6.52 o
   7   3  13         59.70         57.25         4.22 o
   8   3  13        428.92        418.54        10.90 o
   9   3  13         71.13         65.04         5.50 o
  10   3  13        188.50        189.38         8.42 o
   1   4  13          7.67         12.15         5.48 o
   2   4  13        112.03        130.87        10.48 o
   3   4  13          1.75          6.52         3.25 o
   4   4  13          6.48          6.24         3.63 o
   5   4  13          3.90          4.15         2.17 o
   6   4  13        279.73        301.07        10.53 o
   7   4  13        150.42        147.13         7.42 o
   8   4  13         25.43         25.68         3.60 o
   9   4  13         34.65         36.42         4.95 o
  10   4  13         45.99         57.66         4.82 o
   1   5  13          1.26         10.12         6.06 o
   2   5  13        151.29        106.77        13.82 o
   3   5  13          0.68          5.19         3.26 o
   4   5  13        155.16        134.74         5.91 o
   5   5  13         74.99         76.18         5.10 o
   6   5  13        237.31        219.52         8.30 o
   7   5  13        195.86        170.20         7.21 o
   8   5  13        278.63        253.79         9.95 o
   9   5  13         91.42         89.28         5.40 o
  10   5  13         54.41         46.84         4.29 o
   1   6  13         15.17         24.05         7.36 o
   2   6  13        144.22        137.76        16.39 o
   3   6  13         36.86         33.81         6.52 o
   4   6  13         34.27         52.10         3.96 o
   5   6  13          0.68         -1.17         2.35 o
   6   6  13          3.92          1.61         3.03 o
   7   6  13         34.23         48.08         4.11 o
   8   6  13        178.85        213.34         8.24 o
   9   6  13         33.56         37.36         4.61 o
  10   6  13         30.10         41.30         5.92 o
   1   7  13        269.24        230.81        20.85 o
   2   7  13         51.34         39.82         9.91 o
   3   7  13         83.03         68.19         9.10 o
   4   7  13        449.33        419.57        10.58 o
   5   7  13        157.89        133.36         6.32 o
   6   7  13         33.53         34.50         4.26 o
   7   7  13         45.86         43.19         3.88 o
   8   7  13        163.05        155.92         6.98 o
   9   7  13         73.27         77.75         5.40 o
  10   7  13          8.18          7.18         3.07 o
   1   8  13        387.18        299.02        23.86 o
   2   8  13        599.65        625.25        40.06 o
   3   8  13        159.84        115.28         5.47 o
   4   8  13        440.20        408.99        11.17 o
   5   8  13       1619.95       1779.89        27.56 o
   6   8  13        251.95        242.71         9.42 o
   7   8  13        679.34        747.72        16.18 o
   8   8  13        679.72        752.10        16.61 o
   9   8  13         27.58         22.83         3.42 o
   1   9  13         21.58          5.37         5.91 o
   2   9  13        202.83        159.47         8.20 o
   3   9  13        456.48        388.41        10.77 o
   4   9  13         56.50         52.26         4.32 o
   5   9  13        707.33        605.41        13.76 o
   6   9  13          1.32         -2.36         2.36 o
   7   9  13        130.73        109.24         6.29 o
   8   9  13         94.30         84.67         6.29 o
   9   9  13         55.86         58.63         4.37 o
   0  10  13       2228.54       2334.97        54.36 o
   1  10  13        889.56        920.06        19.97 o
   2  10  13       2322.84       2414.73        35.28 o
   3  10  13       1044.99       1160.85        20.88 o
   4  10  13       1057.18       1138.98        19.26 o
   5  10  13       1466.88       1578.50        24.82 o
   6  10  13        249.40        260.28         8.67 o
   7  10  13        599.77        634.72        15.62 o
   8  10  13        136.35        130.51         7.20 o
   9  10  13        202.03        229.52        11.47 o
   1  11  13         12.63          8.98         2.93 o
   2  11  13        729.01        585.92        16.22 o
   3  11  13        220.75        177.42         8.78 o
   4  11  13         36.75         30.50         3.49 o
   5  11  13        140.59        132.87         6.47 o
   6  11  13        622.94        546.47        13.56 o
   7  11  13         98.05         97.89         5.86 o
   8  11  13        410.57        398.54        11.68 o
   9  11  13          1.46         -0.69         2.77 o
   0  12  13         25.43         34.62         5.24 o
   1  12  13       2375.76       2469.16        35.95 o
   2  12  13          7.79         10.39         3.23 o
   3  12  13       1089.29       1206.33        23.71 o
   4  12  13         98.96        120.46         8.18 o
   5  12  13         84.81         76.30         5.82 o
   6  12  13         72.27         64.35         4.74 o
   7  12  13         83.81        102.83         5.63 o
   8  12  13         40.80         49.63         5.01 o
   1  13  13        182.69        148.22         7.00 o
   2  13  13         70.60         52.92         4.74 o
   3  13  13        549.67        448.88        12.74 o
   4  13  13         41.90         37.24         4.59 o
   5  13  13          8.18          6.23         2.89 o
   6  13  13        570.36        592.26        14.59 o
   7  13  13         77.83         63.42         4.75 o
   8  13  13        167.26        166.16        20.18 o
   0  14  13         14.86         11.99         4.05 o
   1  14  13        167.93        182.64         8.17 o
   2  14  13          1.01         -1.97         2.72 o
   3  14  13          8.76         14.12         2.99 o
   4  14  13        161.38        202.41         9.05 o
   5  14  13        387.93        441.12        15.07 o
   6  14  13        176.32        199.02         9.45 o
   7  14  13        559.47        658.13        13.48 o
   1  15  13        186.90        177.49         7.54 o
   2  15  13        119.59        113.65         7.34 o
   3  15  13        110.60        117.11         6.41 o
   4  15  13          7.06          0.11         3.26 o
   5  15  13         86.56         80.24         6.85 o
   6  15  13         12.40          9.09         3.88 o
   7  15  13        105.94        103.89         6.62 o
   0  16  13         36.18         27.18         5.09 o
   1  16  13        181.68        203.09         7.74 o
   2  16  13          5.78          8.99         2.86 o
   3  16  13          4.72          9.03         3.15 o
   4  16  13        176.10        169.03        10.38 o
   5  16  13        125.16        123.98         7.28 o
   6  16  13        590.30        717.88        16.00 o
   1  17  13        356.36        311.84         9.96 o
   2  17  13        234.26        203.17         8.29 o
   3  17  13        350.92        284.70        10.22 o
   4  17  13        303.90        293.76        13.06 o
   5  17  13         94.59         93.27         7.14 o
   6  17  13        182.99        186.28         8.49 o
   0  18  13         11.24         16.09         5.20 o
   1  18  13        189.23        222.97         9.01 o
   2  18  13        201.95        245.11         9.25 o
   3  18  13         41.22         53.15         4.13 o
   4  18  13        212.48        259.61        11.28 o
   5  18  13         39.82         44.55         6.00 o
   6  18  13          9.62         -0.62         4.14 o
   1  19  13        163.18        158.54         9.03 o
   2  19  13        225.11        214.17         8.08 o
   3  19  13        193.19        196.71         7.28 o
   4  19  13         35.81         37.72         5.87 o
   5  19  13         19.71         13.90         3.29 o
   0  20  13         20.09         21.62         4.78 o
   1  20  13         17.80         29.64         3.69 o
   2  20  13          4.26          7.16         3.26 o
   3  20  13          7.11         10.95         2.83 o
   4  20  13          0.75         -1.52         3.91 o
   1  21  13         27.23         28.49         5.09 o
   2  21  13         90.10         93.25         5.82 o
   3  21  13         61.50         64.31         5.32 o
   0  22  13        104.00        112.72        11.74 o
   1  22  13        282.15        337.22        13.21 o
   2  22  13          6.41          4.32         2.40 o
   2   0  14       4211.65       4650.67       115.42 o
   3   0  14        368.03        357.75        25.90 o
   4   0  14        403.91        421.05        13.19 o
   5   0  14        334.91        307.55        14.61 o
   6   0  14        270.18        284.71        12.46 o
   7   0  14        106.23        121.90         8.20 o
   8   0  14        189.94        263.37        12.80 o
   9   0  14        144.33        155.96         8.64 o
  10   0  14        227.08        217.90        14.33 o
   2   1  14        309.84        243.59        16.89 o
   3   1  14        505.91        405.40        19.73 o
   4   1  14        182.40        161.38         5.81 o
   5   1  14       1049.51        891.04        19.68 o
   6   1  14         23.59         21.97         2.87 o
   7   1  14        265.14        240.28         7.99 o
   8   1  14         16.10         17.86         3.04 o
   9   1  14        229.76        222.71         8.07 o
  10   1  14         70.50         58.20         7.77 o
   2   2  14          0.37          0.13         2.65 o
   3   2  14         44.47         44.79         7.72 o
   4   2  14        197.68        181.52         6.06 o
   5   2  14        258.72        262.20         7.89 o
   6   2  14          0.27          3.07         2.21 o
   7   2  14         70.11         70.51         4.43 o
   8   2  14          9.53          9.37         2.82 o
   9   2  14        110.66        115.37         5.89 o
  10   2  14         28.14         19.35         4.78 o
   1   3  14         90.46         71.47        11.53 o
   2   3  14        425.60        350.37        14.66 o
   3   3  14        403.73        337.70        14.79 o
   4   3  14        161.69        129.49         5.88 o
   5   3  14        172.55        134.79         5.70 o
   6   3  14        177.26        174.17         6.88 o
   7   3  14        136.47        117.69         5.96 o
   8   3  14        199.89        193.52         7.72 o
   9   3  14        269.15        234.55         9.26 o
  10   3  14         58.74         51.40         6.93 o
   2   4  14        144.49        172.62        12.27 o
   3   4  14        142.71        147.46         7.76 o
   4   4  14        101.14        105.87         5.32 o
   5   4  14         68.60         63.62         4.35 o
   6   4  14          2.80          3.92         3.12 o
   7   4  14        210.86        196.74         9.13 o
   8   4  14          9.75         17.59         3.60 o
   9   4  14         92.32        100.75         6.23 o
   2   5  14         92.51         79.09         9.04 o
   3   5  14        243.48        194.65         6.98 o
   4   5  14        249.25        227.48         8.99 o
   5   5  14        108.91        107.14         6.41 o
   6   5  14         89.17         89.63         5.85 o
   7   5  14        136.56        122.53         7.34 o
   8   5  14         26.41         36.64         4.21 o
   9   5  14         46.14         47.68         3.79 o
   2   6  14         50.43         48.05         7.44 o
   3   6  14       1627.87       1765.80        28.09 o
   4   6  14        569.43        600.41        15.54 o
   5   6  14        451.89        494.74        20.82 o
   6   6  14        180.03        196.89         9.73 o
   7   6  14        112.60        132.33         6.59 o
   8   6  14         63.43         73.41         5.25 o
   9   6  14        134.39        188.08         7.70 o
   1   7  14        297.32        253.08        21.73 o
   2   7  14        140.31        132.63         5.43 o
   3   7  14        305.20        257.40         8.19 o
   4   7  14        224.06        195.71         7.84 o
   5   7  14        288.89        234.34         9.24 o
   6   7  14         71.30         69.89         5.87 o
   7   7  14         50.89         42.39         4.67 o
   8   7  14        347.43        343.44        10.51 o
   9   7  14         10.07         16.63         2.96 o
   0   8  14       1233.12       1359.58        39.40 o
   1   8  14        295.32        300.87        12.33 o
   2   8  14       1284.44       1454.21        20.05 o
   3   8  14         11.06         11.62         2.88 o
   4   8  14        137.06        139.82         6.64 o
   5   8  14         14.68         20.32         3.52 o
   6   8  14         28.27         27.02         3.96 o
   7   8  14         25.12         30.72         3.89 o
   8   8  14        103.97        124.04         7.24 o
   9   8  14         12.87         13.55         2.55 o
   1   9  14         47.15         39.68         4.87 o
   2   9  14        207.95        170.90         6.78 o
   3   9  14        367.26        329.76         9.97 o
   4   9  14         94.89         74.75         5.51 o
   5   9  14        552.14        481.28        14.25 o
   6   9  14         54.75         57.29         4.41 o
   7   9  14        534.74        505.03        13.69 o
   8   9  14        220.82        233.52         9.29 o
   9   9  14        264.34        240.78        11.29 o
   0  10  14        861.59        817.04        30.31 o
   1  10  14        135.69        156.64        10.39 o
   2  10  14        281.18        271.31        10.82 o
   3  10  14         23.84         20.06         2.68 o
   4  10  14         27.98         26.09         3.55 o
   5  10  14         14.70         17.95         3.25 o
   6  10  14         20.57         16.14         2.91 o
   7  10  14        119.53        119.04         6.50 o
   8  10  14         69.60         78.49         5.29 o
   9  10  14         17.22         22.73         4.46 o
   1  11  14         58.54         46.20         5.27 o
   2  11  14        866.54        704.57        17.90 o
   3  11  14        430.59        383.14        13.09 o
   4  11  14        424.80        360.76        11.15 o
   5  11  14         15.19         17.98         3.36 o
   6  11  14         48.65         51.63         4.46 o
   7  11  14        167.67        157.91         7.15 o
   8  11  14         29.74         39.53         5.43 o
   0  12  14        867.05        927.42        59.82 o
   1  12  14         34.90         40.71         5.12 o
   2  12  14        457.38        428.01        13.78 o
   3  12  14          7.87          9.03         3.01 o
   4  12  14        821.99        956.07        26.33 o
   5  12  14        124.09        149.92         6.97 o
   6  12  14       1008.95       1183.13        25.82 o
   7  12  14         57.33         68.96         4.30 o
   8  12  14        107.87        100.95         5.30 o
   1  13  14         46.47         44.34         4.37 o
   2  13  14          5.35         -3.09         3.09 o
   3  13  14        117.66        103.62         5.73 o
   4  13  14        347.37        333.69        10.64 o
   5  13  14         98.31        101.35         6.54 o
   6  13  14        508.39        486.26        11.54 o
   7  13  14        275.26        291.07         9.89 o
   8  13  14        115.68        111.78        10.12 o
   0  14  14        363.31        351.00        16.13 o
   1  14  14        191.68        195.50         8.48 o
   2  14  14        627.33        665.29        15.51 o
   3  14  14          3.90          4.39         2.69 o
   4  14  14        191.11        184.94         8.46 o
   5  14  14         56.14         60.65         4.97 o
   6  14  14          0.22          2.99         2.75 o
   7  14  14        147.23        172.80         8.37 o
   1  15  14         29.06         24.07         3.43 o
   2  15  14         79.50         67.27         5.15 o
   3  15  14         24.27         26.29         3.53 o
   4  15  14         37.80         42.85         3.88 o
   5  15  14         49.96         58.58         5.45 o
   6  15  14        129.33        129.79         7.74 o
   7  15  14        276.05        278.42        15.96 o
   0  16  14         77.21         42.98         5.86 o
   1  16  14        287.35        314.52        10.17 o
   2  16  14        563.75        543.21        13.20 o
   3  16  14         34.43         27.05         3.42 o
   4  16  14        565.16        576.12        18.49 o
   5  16  14         31.58         31.93         3.90 o
   6  16  14         57.25         56.09         6.03 o
   1  17  14         50.20         43.45         4.01 o
   2  17  14        518.24        480.62        13.25 o
   3  17  14         51.53         47.92         4.38 o
   4  17  14        221.11        216.03        10.60 o
   5  17  14        107.35        100.58         8.06 o
   6  17  14         24.54         18.69         5.51 o
   0  18  14        171.68        225.44        11.20 o
   1  18  14        158.99        158.26         7.37 o
   2  18  14         42.38         65.36         4.92 o
   3  18  14          6.59          6.30         2.44 o
   4  18  14          1.32         -1.02         2.52 o
   5  18  14         33.70         39.16         3.86 o
   1  19  14         32.47         37.28         3.67 o
   2  19  14        845.45        761.76        14.72 o
   3  19  14         36.88         24.90         2.62 o
   4  19  14        234.04        193.41        30.82 o
   0  20  14        146.49        189.29        11.01 o
   1  20  14          5.95          9.90         2.74 o
   2  20  14          7.94          5.30         2.18 o
   3  20  14          8.40          5.56         3.20 o
   1  21  14         16.43         22.42         6.20 o
   2  21  14        116.91        126.07         7.63 o
   0  22  14         22.09         30.58         5.78 o
   1   1  15        137.70        132.16        15.34 o
   2   1  15        285.78        224.08        14.55 o
   3   1  15        594.77        465.18         9.85 o
   4   1  15        724.07        638.52        12.46 o
   5   1  15       1153.05        943.34        20.62 o
   6   1  15        216.42        197.35         7.36 o
   7   1  15        194.85        189.97         7.83 o
   8   1  15        323.98        329.61         9.58 o
   9   1  15         76.88         90.60         4.77 o
   1   2  15        769.95        986.60        42.97 o
   2   2  15          9.28          5.28         2.15 o
   3   2  15        162.04        150.33         6.71 o
   4   2  15         86.00        106.01         5.08 o
   5   2  15        172.42        157.87         6.61 o
   6   2  15        154.13        177.78         6.89 o
   7   2  15         15.98         18.47         2.75 o
   8   2  15        348.17        407.77        10.48 o
   9   2  15         24.84         36.85         3.85 o
   1   3  15        285.53        257.32        20.75 o
   2   3  15         41.33         32.72         2.92 o
   3   3  15        488.23        370.26         9.29 o
   4   3  15        108.83         99.30         5.37 o
   5   3  15        246.61        190.51         7.21 o
   6   3  15        152.79        151.31         6.31 o
   7   3  15         13.31         10.07         2.76 o
   8   3  15        239.81        225.80         9.40 o
   9   3  15        108.24        117.69         6.12 o
   2   4  15         62.38         82.26         5.03 o
   3   4  15       1385.65       1465.74        21.39 o
   4   4  15        211.83        230.04         8.09 o
   5   4  15        349.39        371.65        10.62 o
   6   4  15         92.47         87.52         5.58 o
   7   4  15          6.46          7.08         3.00 o
   8   4  15         61.09         60.26         4.90 o
   9   4  15         19.54         18.48         2.48 o
   1   5  15        195.23        162.51         6.31 o
   2   5  15         34.90         31.79         3.17 o
   3   5  15        126.28         98.27         4.68 o
   4   5  15        503.44        468.01        13.76 o
   5   5  15         34.31         28.48         4.96 o
   6   5  15        118.56        109.65         7.10 o
   7   5  15         50.18         46.65         5.39 o
   8   5  15          4.22          3.25         2.57 o
   9   5  15         25.80         32.34         2.92 o
   0   6  15       1083.24       1076.37        23.82 o
   1   6  15        349.83        373.61         9.56 o
   2   6  15        542.52        544.38        10.51 o
   3   6  15        607.72        597.87        11.80 o
   4   6  15       2202.83       2364.16        38.23 o
   5   6  15        106.39         91.22         6.67 o
   6   6  15       1435.34       1687.39        40.03 o
   7   6  15         71.39         62.86         6.72 o
   8   6  15          8.90          8.36         2.44 o
   9   6  15        155.73        153.85         6.29 o
   1   7  15        563.79        481.57        11.76 o
   2   7  15        331.26        282.63         8.01 o
   3   7  15          8.10          5.23         2.05 o
   4   7  15        217.39        188.27         8.34 o
   5   7  15        652.75        579.68        14.90 o
   6   7  15         21.56         19.40         3.23 o
   7   7  15         24.24         32.43         4.04 o
   8   7  15          7.40          9.98         3.33 o
   9   7  15         55.39         54.28         5.47 o
   0   8  15       2574.46       2607.13       146.47 o
   1   8  15        326.76        335.01        11.74 o
   2   8  15       1589.01       1663.68        23.49 o
   3   8  15        275.84        285.13        10.06 o
   4   8  15        936.34        961.10        20.79 o
   5   8  15       1204.91       1502.35        26.41 o
   6   8  15        307.32        288.51        10.73 o
   7   8  15        207.99        207.83         8.60 o
   8   8  15         82.68         74.42         5.45 o
   9   8  15        110.65        159.94         8.55 o
   1   9  15         38.35         29.08         5.54 o
   2   9  15        733.14        620.16        17.86 o
   3   9  15         67.35         61.49         4.96 o
   4   9  15        360.06        306.77        10.47 o
   5   9  15         74.71         71.02         5.84 o
   6   9  15          0.21          3.36         3.17 o
   7   9  15         79.72         68.83         5.08 o
   8   9  15        112.28        114.54         6.09 o
   0  10  15         77.64         84.33        11.25 o
   1  10  15       1498.50       1533.55        35.74 o
   2  10  15         93.17         72.51         6.61 o
   3  10  15       1161.47       1247.32        20.06 o
   4  10  15        142.50        118.64         6.56 o
   5  10  15        499.82        504.60        14.13 o
   6  10  15         95.28         78.71         5.50 o
   7  10  15        312.31        323.72         9.88 o
   8  10  15        149.16        156.98         5.99 o
   1  11  15        103.50         79.91         7.21 o
   2  11  15        483.01        423.95        19.32 o
   3  11  15        167.87        133.37         7.01 o
   4  11  15        219.33        189.65         6.94 o
   5  11  15        344.99        311.75         8.65 o
   6  11  15          2.83         11.89         3.27 o
   7  11  15        285.87        258.67         7.78 o
   8  11  15         31.35         35.44         3.92 o
   0  12  15        260.48        284.29        46.86 o
   1  12  15       1255.24       1385.33        32.43 o
   2  12  15        536.88        558.12        17.46 o
   3  12  15        197.05        254.34         9.45 o
   4  12  15        468.67        501.56        11.86 o
   5  12  15        885.76       1060.00        18.34 o
   6  12  15        243.57        256.37         8.17 o
   7  12  15        698.15        798.87        14.48 o
   1  13  15         23.09         18.30         3.28 o
   2  13  15          8.61          5.93         3.24 o
   3  13  15         58.76         52.03         5.06 o
   4  13  15         76.21         70.93         5.07 o
   5  13  15         14.73         11.28         4.74 o
   6  13  15        475.80        421.83        10.93 o
   7  13  15         19.21         18.78         5.05 o
   0  14  15        351.83        369.99        15.98 o
   1  14  15         85.01         78.01         5.44 o
   2  14  15        756.83        903.77        17.84 o
   3  14  15         68.46         66.56         5.28 o
   4  14  15         59.95         44.94         4.21 o
   5  14  15        305.99        349.52        11.53 o
   6  14  15         50.56         73.59         6.09 o
   7  14  15         63.63         73.79         6.23 o
   1  15  15         19.92         21.70         3.28 o
   2  15  15        139.00        116.82         6.39 o
   3  15  15         53.48         54.51         4.33 o
   4  15  15        222.60        213.77         8.17 o
   5  15  15         62.63         58.50         5.63 o
   6  15  15          8.11          5.77         3.24 o
   0  16  15        120.10        128.92         9.08 o
   1  16  15        162.21        220.33         8.26 o
   2  16  15         71.30         77.35         4.99 o
   3  16  15         16.94         12.12         2.96 o
   4  16  15         41.07         45.85         5.51 o
   5  16  15        308.34        392.84        12.51 o
   6  16  15          5.13          2.31         2.21 o
   1  17  15         49.55         46.63         4.08 o
   2  17  15        503.96        478.06        11.22 o
   3  17  15         54.09         45.08         4.83 o
   4  17  15        180.35        171.24         8.71 o
   5  17  15         49.57         45.42         5.83 o
   0  18  15        335.53        354.04        13.18 o
   1  18  15         34.70         45.22         3.56 o
   2  18  15        280.59        281.42         8.86 o
   3  18  15         40.80         47.22         3.74 o
   4  18  15        204.09        184.40         8.02 o
   5  18  15         11.12         11.88         4.31 o
   1  19  15         62.00         63.91         4.36 o
   2  19  15        422.85        415.41         9.80 o
   3  19  15        107.41        103.77         4.39 o
   4  19  15         90.02         92.11         8.72 o
   0  20  15         87.06        128.89         8.24 o
   1  20  15         83.81        100.35         5.05 o
   2  20  15         19.31         25.77         4.10 o
   0   0  16       8256.68       8990.77       191.52 o
   1   0  16       2223.91       2781.90        85.15 o
   2   0  16        192.53        203.91        10.24 o
   3   0  16       1547.75       1763.55        38.32 o
   4   0  16        118.42        116.30         8.18 o
   5   0  16        365.76        376.69        14.32 o
   6   0  16        113.20        140.53         8.69 o
   7   0  16         15.53         16.45         3.49 o
   8   0  16         20.90         33.37         4.53 o
   9   0  16         60.91         65.94         9.61 o
   1   1  16        167.78        126.49         7.27 o
   2   1  16        210.58        151.86         7.30 o
   3   1  16         60.02         54.65         3.52 o
   4   1  16        360.03        318.92         9.37 o
   5   1  16        181.20        154.09         6.56 o
   6   1  16        228.25        221.71         7.58 o
   7   1  16         38.94         34.10         3.19 o
   8   1  16         99.56         92.51         4.85 o
   9   1  16        121.20        118.17         5.55 o
   0   2  16        429.19        534.23        18.92 o
   1   2  16        858.88        944.72        21.56 o
   2   2  16        165.48        142.44         7.03 o
   3   2  16         53.93         64.10         3.83 o
   4   2  16        103.66         97.24         5.30 o
   5   2  16         34.29         40.94         4.43 o
   6   2  16         10.85          9.61         2.58 o
   7   2  16         37.91         33.86         3.29 o
   8   2  16        124.75        139.96         6.34 o
   9   2  16         28.44         25.36         2.39 o
   1   3  16        279.79        231.28         8.88 o
   2   3  16         25.66         21.70         3.03 o
   3   3  16        391.71        320.52         8.74 o
   4   3  16        119.53        105.74         6.49 o
   5   3  16         84.77         60.82         4.37 o
   6   3  16         35.76         37.89         3.39 o
   7   3  16         13.33         16.29         3.30 o
   8   3  16         43.18         36.91         3.72 o
   9   3  16         27.55         25.83         2.80 o
   0   4  16         93.24         62.62         9.30 o
   1   4  16        263.40        264.00         8.66 o
   2   4  16        103.34         65.43         4.27 o
   3   4  16         18.04         14.64         2.42 o
   4   4  16        430.80        402.56        12.23 o
   5   4  16        274.04        325.15        15.11 o
   6   4  16        230.67        263.35         9.26 o
   7   4  16         73.54         77.55         6.11 o
   8   4  16         19.51         18.73         2.67 o
   9   4  16         28.43         30.24         3.01 o
   1   5  16         65.76         63.07         4.26 o
   2   5  16         12.36          7.20         2.22 o
   3   5  16        179.68        161.83         5.93 o
   4   5  16         75.09         70.36         5.46 o
   5   5  16        239.98        202.93         9.50 o
   6   5  16         22.43         21.88         3.98 o
   7   5  16        140.95        134.74         6.32 o
   8   5  16        112.71        104.91         5.09 o
   9   5  16        217.95        247.32         8.59 o
   0   6  16        382.31        435.36        14.92 o
   1   6  16         45.79         56.87         4.00 o
   2   6  16         13.50         10.35         2.18 o
   3   6  16         28.48         36.02         3.43 o
   4   6  16          9.38          8.31         2.69 o
   5   6  16         23.04         28.15         3.81 o
   6   6  16        203.99        207.17         9.16 o
   7   6  16        419.89        497.06        13.04 o
   8   6  16        876.74       1034.63        19.35 o
   1   7  16        156.73        125.21         6.17 o
   2   7  16        640.15        575.43        12.30 o
   3   7  16         46.13         47.24         3.87 o
   4   7  16        236.49        208.29         7.96 o
   5   7  16        264.92        237.98         8.98 o
   6   7  16        241.51        251.69         8.76 o
   7   7  16         52.84         46.40         5.09 o
   8   7  16        158.86        178.04         6.56 o
   0   8  16         36.82         42.56         6.58 o
   1   8  16        130.36        149.48         7.32 o
   2   8  16         78.44         85.65         5.64 o
   3   8  16         14.72         16.09         3.13 o
   4   8  16         15.63         15.81         4.18 o
   5   8  16        132.93        150.12         7.17 o
   6   8  16         16.86         26.10         3.19 o
   7   8  16        217.03        235.88         7.63 o
   8   8  16        100.95        124.63         6.11 o
   1   9  16          1.36          0.15         2.93 o
   2   9  16        598.78        537.54        15.15 o
   3   9  16         75.87         62.85         5.36 o
   4   9  16        219.30        199.82         8.35 o
   5   9  16         17.82         14.32         3.64 o
   6   9  16         59.33         58.46         4.52 o
   7   9  16         10.63          8.71         2.98 o
   8   9  16         10.17          9.57         2.29 o
   0  10  16       1688.89       1749.25       100.97 o
   1  10  16         11.32          8.67         3.59 o
   2  10  16       1665.97       1785.49        38.28 o
   3  10  16        269.95        312.39        10.18 o
   4  10  16        108.26        117.70         6.97 o
   5  10  16        208.76        248.08         8.11 o
   6  10  16        243.39        288.49         8.85 o
   7  10  16         67.18         79.13         4.31 o
   8  10  16         52.61         43.74         3.92 o
   1  11  16         53.40         48.77         5.77 o
   2  11  16        176.09        159.19         8.41 o
   3  11  16        109.30        102.23         6.47 o
   4  11  16         61.84         67.81         4.80 o
   5  11  16        632.46        562.50        14.32 o
   6  11  16        181.10        163.23         7.14 o
   7  11  16        464.95        432.00        10.04 o
   0  12  16         32.99         14.62         9.65 o
   1  12  16        352.02        345.13        12.13 o
   2  12  16         14.08         13.85         3.39 o
   3  12  16        317.85        349.53        13.40 o
   4  12  16         17.90         26.94         3.33 o
   5  12  16         64.38         73.69         5.28 o
   6  12  16          9.11         11.12         2.58 o
   7  12  16          8.68         17.03         2.64 o
   1  13  16         93.54         92.98         5.88 o
   2  13  16         15.32         17.96         3.29 o
   3  13  16         79.26         77.60         4.72 o
   4  13  16         73.29         63.35         4.93 o
   5  13  16         38.23         44.42         4.75 o
   6  13  16        667.91        626.53        12.30 o
   7  13  16        284.86        303.51         9.55 o
   0  14  16          0.28          3.18         4.22 o
   1  14  16        176.44        205.52         8.29 o
   2  14  16         32.38         41.91         4.09 o
   3  14  16         77.15         87.40         5.38 o
   4  14  16         19.99         20.36         3.13 o
   5  14  16          5.78          6.91         2.63 o
   6  14  16         16.45         17.52         5.25 o
   1  15  16         55.52         57.55         4.62 o
   2  15  16          4.08          5.07         2.49 o
   3  15  16         27.16         21.37         3.11 o
   4  15  16        139.58        146.16         7.33 o
   5  15  16         61.32         58.48         4.47 o
   6  15  16         21.81         26.21         3.47 o
   0  16  16        248.10        351.79        14.13 o
   1  16  16         55.35         58.76         4.40 o
   2  16  16         28.78         24.21         2.93 o
   3  16  16        179.87        213.28         6.99 o
   4  16  16         56.51         64.39         5.60 o
   5  16  16         21.38         28.46         3.67 o
   1  17  16        176.55        164.69         6.38 o
   2  17  16         43.41         42.33         3.50 o
   3  17  16        149.47        150.71         6.08 o
   4  17  16         24.71         29.68         3.87 o
   5  17  16         31.63         28.16         5.13 o
   0  18  16        719.64        921.32        27.81 o
   1  18  16         59.99         69.52         3.99 o
   2  18  16        477.46        630.00        12.36 o
   3  18  16         26.44         33.22         3.26 o
   4  18  16         85.25        107.55         9.72 o
   1  19  16        340.98        300.76        11.07 o
   2  19  16        414.69        393.74         9.66 o
   0  20  16        142.64        194.14        13.10 o
   1  20  16        301.78        373.85        17.95 o
   1   1  17        322.83        268.89        13.51 o
   2   1  17        320.69        246.00        10.32 o
   3   1  17        568.44        528.09        12.10 o
   4   1  17        101.47         97.29         5.04 o
   5   1  17        330.26        326.74         8.66 o
   6   1  17         81.89         84.14         4.51 o
   7   1  17        116.30        108.05         8.15 o
   8   1  17         64.98         55.85         3.93 o
   0   2  17         27.46         18.46         4.91 o
   1   2  17       1178.66       1249.51        38.46 o
   2   2  17        155.36        207.69         9.32 o
   3   2  17         57.78         67.49         4.66 o
   4   2  17         32.45         44.58         3.89 o
   5   2  17         10.58         14.72         2.62 o
   6   2  17        112.61        112.18         5.27 o
   7   2  17         12.34         17.11         3.22 o
   8   2  17         58.31         55.46         3.47 o
   1   3  17         47.81         33.94         3.82 o
   2   3  17         64.20         47.96         5.00 o
   3   3  17        374.92        310.66         8.64 o
   4   3  17        242.50        209.36         8.10 o
   5   3  17         95.71         77.70         5.46 o
   6   3  17        367.66        340.64         9.54 o
   7   3  17          4.88          2.55         2.81 o
   8   3  17        342.94        320.94         7.74 o
   0   4  17       3129.48       3469.18        96.47 o
   1   4  17        313.01        432.33        12.23 o
   2   4  17        867.87        914.16        16.12 o
   3   4  17         95.32        106.45         4.80 o
   4   4  17         16.58         18.32         3.16 o
   5   4  17         68.03         66.40         4.74 o
   6   4  17         27.97         26.09         3.55 o
   7   4  17        170.29        213.82         6.85 o
   8   4  17         69.87         75.40         4.25 o
   1   5  17         29.01         20.70         3.01 o
   2   5  17         38.25         34.03         3.06 o
   3   5  17        120.31        105.15         4.86 o
   4   5  17         48.73         53.73         4.40 o
   5   5  17        149.45        131.23         6.89 o
   6   5  17         60.06         53.78         4.52 o
   7   5  17         34.90         28.87         3.24 o
   8   5  17        279.74        275.56         7.58 o
   0   6  17         73.20         70.53         6.35 o
   1   6  17        498.95        475.50        11.05 o
   2   6  17          3.84          6.58         2.02 o
   3   6  17        906.78       1030.26        19.29 o
   4   6  17          2.79          1.19         2.62 o
   5   6  17        199.43        183.07         7.91 o
   6   6  17         33.51         37.58         3.86 o
   7   6  17        358.21        385.93         9.61 o
   8   6  17         27.71         31.75         3.30 o
   1   7  17         29.76         33.25         3.09 o
   2   7  17         39.18         47.11         3.71 o
   3   7  17          0.77          4.90         2.55 o
   4   7  17        383.40        357.91        10.11 o
   5   7  17         71.73         73.21         4.60 o
   6   7  17         25.67         17.17         2.93 o
   7   7  17         91.60         96.10         5.35 o
   8   7  17         57.44         62.98         4.01 o
   0   8  17       1632.94       1786.99        57.46 o
   1   8  17        367.66        448.32        11.45 o
   2   8  17        117.36         89.80         5.20 o
[truncated: 27,044 more chars]
